# Supplementary material for: Platelet-derived chemokines promote skeletal muscle regeneration by guiding neutrophil recruitment to injured muscles
Source: Nat Commun. 2023 May 22;14:2900. doi: 10.1038/s41467-023-38624-0 (PMC10203137; doi:10.1038/s41467-023-38624-0)
Supplement: Supplementary file 4 — Source data file [file 41467_2023_38624_MOESM4_ESM.xlsx]

## Sheet: Note
	Primary data for:		Platelet-derived chemokines promote skeletal muscle regeneration by guiding neutrophil recruitment to injured muscles
			Flavia A. Graca, Anna Stephan, Benjamin A. Minden-Birkenmaier, Abbas Shirinifard, Yong-Dong Wang, Fabio Demontis, and Myriam Labelle

## Sheet: Fig1D_platelet infiltration
	Control - 7 days (control)	Platelet-depleted - 7 days (control)		Control - 1 day from CTX	Platelet-depleted - 1 day from CTX	Control - 7 days from CTX	Platelet-depleted - 7 days from CTX	Control - 14 days from CTX	Platelet-depleted - 14 days from CTX
	0.02	0.006		0.21	0.005	0.04	0.03	0.17	0.13
	0.01	0.005		0.26	0.003	0.44	0.07	0.08	0.17
	0.02	0.002		0.2	0.004	0.28	0.06	0.32	0.14
	0.02	0.001		0.19	0.0009	0.47	0.02	0.09	0.07
	0.02			0.15	0.001	0.05	0.004	0.12	0.07
				0.14	0.021	0.22	0.007	0.09	0.14
				0.3	0.005	0.2	0.02	0.16	0.12
				0.11	0.001		0.02	0.07	0.08
				0.19	0.004		0.09	0.08	0.1
				0.15	0.005		0.04	0.08	0.13

## Sheet: Fig2D-F
	% Ly6G
		Control											Platelet depletion
	PBS	0.002	0.0005	0.0008	0.008	0.0002							0.002	0.003	0.002	0.005
	day 1 after CTX	2.67	3.37	4.99	7.75	2.54	3.66	3.28	6.3	2.27	2.9		1.5	1.53	1.3	1.67	1.52	0.86	1.05	0.34	0.93	0.86
	day 7 after CTX	1	0.06	0.19	0.12	0.01	0.03	0.09	0.05	0.1			3.16	0.17	0.37	0.07	0.29	0.26	0.17	0.03	0.05	0.11
	day 14 after CTX	0.15	0.06	0.01	0.02	0.02	0.04	0.04	0.05	0.02	0.05		0.02	0.24	0.05	0.04	0.03	0.04	0.04	0.04	0.03	0.03
	% MMP9
		Control											Platelet depletion
	PBS	0.2	0.05	0.14	0.16	0.09							0.22	0.12	0.08	0.06
	day 1 after CTX	2.3	6.71	23.27	16.81	10.77	11.75	10.7	12.6	10.87	8.16		4.87	2.72	11.5	5.38	7.25	5.41	3.12	0.73	2.36	5.67
	day 7 after CTX	3.67	7.35	7.94	7.4	1.97	1.16	2.92	3.12	3.2			4.39	2.48	1.62	1.86	1.48	2.68	0.47	3.35	2.32	5.51
	day 14 after CTX	2.86	2.45	0.47	2.74	0.94	3.76	2.54	6.25	1.76	5.12		2.09	3.42	1.77	1.68	1.26	4.58	3.93	1.43	2.55	2.8
	% total macrophages
		Control											Platelet depletion
	PBS	2.28	0.2	0.52	0.2	0.13							1.18	1.35	2.5	0.82
	day 1 after CTX	15.34	17.33	11.35	12.95	5.63	9.39	25.37	9.3	9.76	9.52		6.93	15.43	16.05	12.82	10.52	6.53	12.09	9.82	21.91	7.6
	day 7 after CTX	41.56	40.19	35.55	23.94	18.23	25.98	36.24	23.67	9.82			34.18	57.91	41.48	36.32	43.85	59.79	41.8	46.9	42.98	40.06
	day 14 after CTX	8.48	11.87	4.36	10.35	5.13	6.05	11.53	3.83	6.4	6.21		5.23	9.05	10.15	7.98	17.42	6.9	8.22	12.63	13.74	18.77

## Sheet: Fig3B-C
	Laminin (Fig 3b)														Phalloidin (Fig 3c)
		Control														Control
	1 day	29.9	30.73	29.29	28.93	30.42	28.57	29.65	29.03	24.97	28.76				1 day	38.81	21.58	31.76	20.87	22.93	33.78	27.93	29.95	27.8	32.02
	7 days	17.55	19.2	14.16	14.16										7 days	17.27	17.59	19.94	22.2	18.97	17.08	22.25	20.71
	14 days	22.44	20.89	23.65	23.35	21.88	19.08	19.96	16.25	22.15	16.51				14 days	29.73	30.94	31.22	30.99	29.46	26.02	26.28	20.48	29.09	21.65
		Platelet-depleted														Platelet-depleted
	1 day	26.3	27.32	27.59	27.65	30.56	28.88	29.19	29.39	26.7	30.87				1 day	31.4	27	30.21	30.8	25.2	28.01	24.73	33.48	26.33	27.61
	7 days	18.02	18.27	21.18	17.52	16.38	18.4								7 days	21.03	25.67	21.96	25.25	20.01	20.24	19.83	24.32	22.8	20.95
	14 days	18.68	19.81	20.32	18.4	19.39	15.42	16.44	16.91	18.45	16.59				14 days	24.67	26.47	25.5	25.16	23.85	20.08	21.41	21.83	22.58	20.13

## Sheet: Fig3D
	day 1 after CTX			day 7 after CTX			day 14 after CTX				based on phalloiding staining
	Control CTX	Platelet-Depleted CTX		Control CTX	Platelet-Depleted CTX		Control CTX	Platelet-Depleted CTX
	9.91336	6.83579		9.86973	28.725		28.5775	65.2076
	13.6994	14.3577		6.21481	39.7748		18.5143	26.1156
	12.6797	17.3444		5.63795	25.8387		8.94286	6.60373
	9.15391	29.6619		10.5828	29.609		18.482	50.725
	37.9441	12.3098		11.4765	16.1346		9.03769	35.8961
	7.93009	8.70073		7.39587	41.2956		6.21481	17.9793
	42.8193	11.1204		12.3804	54.6903		12.9247	63.7613
	5.95863	7.45777		21.2522	16.0557		9.48827	17.7047
	7.45777	10.3539		7.39612	41.0177		42.2814	41.2159
	7.34341	36.0732		6.96891	39.7748		25.3144	49.8477
	45.7857	7.39574		9.15404	7.16977		16.1842	39.816
	5.4658	9.90155		11.3927	42.4704		8.70073	11.4686
	44.4274	11.1867		10.199	50.8973		22.3733	17.9397
	20.6309	10.3955		9.82946	9.94369		9.94369	44.7466
	14.768	24.6473		13.6726	18.2056		22.7338	12.3947
	19.6326	8.70073		19.8874	48.0178		15.714	15.7195
	43.0949	9.52779		17.4539	8.49017		14.6298	47.2015
	8.70073	8.98711		7.57995	29.0552		9.83667	19.8874
	13.6019	9.70603		16.1585	11.8852		19.7017	45.6901
	11.1867	7.45777		11.1271	37.0915		25.2388	17.4487
	15.6715	6.51635		8.49564	45.2987		19.8416	8.27489
	34.6989	11.4257		8.4627	30.288		11.6135	29.3139
	14.9155	8.2202		16.596	26.4794		7.40121	15.1075
	14.2709	12.5419		15.1547	5.16637		14.8877	25.2121
	8.17856	14.2284		21.6002	39.6252		30.5594	15.0468
	50.6238	9.60722		21.2136	13.5475		9.68764	12.4947
	18.019	35.2795		11.0845	26.0137		26.4794	62.6649
	59.6723	8.70073		11.1178	38.7581		22.9954	16.1585
	32.317	5.85484		18.0643	19.2932		41.3061	50.851
	14.4264	9.50803		5.38861	37.1084		22.0509	28.0461
	46.4565	37.0197		11.2737	46.6459		9.87035	8.70073
	34.8029	13.5547		8.35593	55.6843		9.94369	46.7921
	62.5343	10.4851		10.9311	11.1518		30.9011	19.4809
	16.1585	11.1867		8.70073	5.87113		24.2645	13.6408
	6.96369	6.80558		16.1585	63.391		11.1867	13.6726
	28.6209	8.70073		9.50803	74.0992		17.0656	31.6698
	29.6829	7.29133		13.8329	55.1714		25.5343	18.7651
	46.2414	11.1867		12.4357	58.0155		12.314	8.14488
	53.201	7.45777		8.6934	17.6128		40.3292	41.6759
	45.2619	9.03484		21.9891	59.5158		5.73925	24.9758
	49.197	6.65481		22.3733	15.4053		23.6095	41.5527
	40.963	9.94369		12.8587	47.5061		7.85477	39.1779
	8.45549	9.30903		6.6573	54.2428		8.70073	43.4574
	51.1592	56.0538		8.70073	36.3775		20.8384	24.097
	43.3644	6.7059		14.6687	12.4296		17.4015	43.2061
	7.56267	7.10899		23.1571	14.6756		8.56922	38.7214
	27.9545	6.71249		22.9536	39.5243		13.2067	22.3733
	16.3509	7.39587		12.2904	42.542		14.0529	18.3895
	57.8385	9.94369		17.9175	24.7505		47.6177	9.94369
	45.6326	10.594		12.8139	53.4108		14.827	51.3134
	52.87	26.5511		9.15304	45.6343		13.3158	10.0203
	63.4626	12.1746		15.932	21.2236		7.10626	24.8592
	11.4383	11.7909		8.73802	30.3757		31.1255	17.0667
	39.5902	13.9501		7.45777	37.6948		43.4524	16.9595
	18.3869	5.8633		17.37	14.5515		29.186	26.6841
	43.4339	17.9297		7.27642	25.9546		25.1496	21.9209
	38.5318	17.0156		11.1867	58.4468		16.1585	29.9582
	54.4832	8.56338		7.10688	49.284		37.4953	28.7872
	12.6686	14.0087		5.76647	27.203		6.06714	39.2351
	49.9438	5.29626		8.70073	50.2996		11.7833	8.21983
	51.1802	53.3054		11.7906	26.8032		13.6548	15.0566
	59.7969	8.70073		14.6562	43.7342		9.05559	43.0771
	8.47352	16.4588		7.8089	5.33765		20.4729	50.215
	64.2213	8.84155		10.8008	14.4276		18.6444	17.2773
	27.6134	14.4468		15.9532	52.2142		22.0711	33.7699
	29.2455	8.16862		10.1654	6.51722		26.5539	29.4952
	29.8311	10.0319		7.93009	62.4168		21.9089	31.9824
	38.9896	23.3092		16.0762	20.3874		20.7916	45.9896
	55.0484	6.24961		6.03035	49.6316		8.30584	8.70073
	8.3353	14.2027		6.0475	34.614		7.48586	20.3578
	59.8609	7.36579		7.15809	30.7477		23.218	18.6444
	38.1787	6.82883		8.92073	34.2338		27.1676	8.14488
	29.8311	9.6414		10.6057	48.9325		26.8487	16.2944
	38.4111	12.6698		5.14039	29.9419		28.4725	11.2476
	53.1562	44.3516		9.94618	21.2407		6.16608	29.5989
	53.3219	12.6686		20.4158	29.8311		14.1894	10.9117
	39.3924	20.3315		10.6258	60.3052		31.4234	12.3496
	8.08919	9.73313		19.5443	48.4755		12.0964	10.8391
	29.9565	8.8643		8.49017	47.8375		36.2149	22.2541
	40.5459	10.7004		13.7379	7.45777		14.3335	6.21481
	9.94369	92.5403		6.21481	15.5988		6.77849	18.8102
	48.4755	7.45777		7.29432	54.8557		9.94369	26.445
	51.6377	6.21481		9.9023	6.35526		6.19778	7.45777
	45.9858	7.946		19.3545	36.8398		12.6264	11.7907
	42.5625	17.4076		13.0635	47.4349		13.6726	9.94369
	5.48941	7.70027		7.16294	6.38062		17.3754	10.6948
	16.6191	10.0941		17.988	42.9208		7.45777	7.26983
	49.0055	5.36276		16.1585	5.63782		8.20292	41.2516
	63.391	9.91311		7.45777	48.614		19.8874	48.4755
	73.4994	11.2127		10.5705	37.2343		8.70073	19.8874
	11.6511	26.6414		14.1258	6.76643		5.86056	16.6185
	8.28894	9.11215		14.3812	43.9402		18.2968	14.3096
	12.6507	33.5694		15.2849	13.4252		20.7739	28.5881
	14.8451	41.7572		7.95122	36.9629		19.2091	21.0698
	46.5243	17.9435		7.45777	49.5016		36.6454	24.5599
	52.2044	9.80025		14.4358	20.4671		12.4296	10.5593
	37.2102	8.35767		12.8811	6.95698		26.8194	12.4296
	74.5688	32.8644		5.63869	34.1422		40.9899	7.65005
	14.0141	37.1621		7.25976	24.0861		8.27501	42.8168
	54.1613	7.15324		23.2046	25.9546		17.4077	34.3636
	42.0342	12.0049		13.494	40.9891		14.9155	14.0478
	34.5512	6.37055		14.6443	8.40155		32.3614	43.7998
	44.2833	7.39574		9.3902	21.7284		22.1855	48.1296
	54.3661	41.2111		9.71573	13.9422		9.33339	11.1867
	26.8581	7.17537		6.21481	15.3053		10.1528	22.8393
	57.968	26.9337		7.40718	8.5635		7.45777	14.8101
	32.8833	10.9653		11.9614	7.39525		31.4196	8.70073
	35.8918	49.6334		6.74742	49.6561		6.4194	8.42293
	24.9732	12.8598		19.8874	25.4887		15.427	11.0835
	69.4838	10.1519		19.2743	9.67235		11.1867	43.5128
	61.9083	8.43697		17.4015	18.5655		15.7627	5.97119
	43.4339	8.70073		7.38133	9.10892		29.1072	54.6096
	12.4296	9.8941		10.6942	8.70073		10.3163	17.0877
	44.0049	8.99792		16.1585	12.4803		12.4296	25.0641
	7.30128	32.0658		13.0229	6.82212		31.5333	20.7739
	13.687	12.4296		7.71481	49.8118		7.56267	25.438
	34.2442	17.6979		13.4056	14.3588		10.5752	19.7438
	45.2112	20.0862		17.7746	35.8349		13.2521	7.36591
	60.3823	8.27414		8.65797	16.5269		34.8029	22.0402
	49.1812	7.67056		8.51839	53.8482		10.0108	9.03769
	36.2533	12.1988		9.37628	9.15304		14.9155	52.8078
	8.4146	12.2247		10.7312	57.9235		15.3128	56.8262
	52.0008	51.5026		13.5006	47.0711		12.9319	13.4439
	53.4473	7.87689		18.1206	11.9314		21.9973	28.5881
	12.4296	31.5789		10.5828	22.2189		16.4676	18.6046
	41.1142	10.7087		17.4015	28.7278		22.638	24.8487
	71.3026	7.49443		8.82639	9.42513		9.38361	30.3307
	38.5318	5.46853		5.06407	20.0954		16.9457	40.3435
	84.3549	12.2		9.15416	24.8335		13.6726	9.94369
	22.6849	12.7085		18.5487	36.0459		24.9753	29.2484
	27.2134	30.8309		12.4296	36.0589		8.40192	14.1218
	23.1011	15.8167		18.8419	42.2607		12.2636	15.2516
	49.3477	37.2241		7.82519	26.7638		9.52854	8.70073
	8.70073	50.2414		7.27319	28.6468		11.4154	10.9925
	62.1642	8.27489		19.2598	7.63613		15.7891	13.6726
	14.5819	37.1471		10.1863	13.1252		19.7585	38.7578
	55.3369	8.70073		11.1867	24.4058		11.2752	31.1277
	39.0391	6.83492		9.94369	13.8409		14.4886	10.5705
	54.8044	6.56283		25.8866	34.8029		20.1079	23.2524
	9.57565	7.10601		17.2323	37.0273		22.8941	7.45777
	41.4076	7.39587		13.1134	30.2703		13.6726	31.8929
	7.45777	104.516		26.5898	28.7453		12.4419	25.0514
	28.2485	29.5422		7.51755	30.9357		11.7701	11.1867
	37.2888	9.33277		11.0111	27.3452		11.8147	47.6722
	67.8788	5.57779		9.15366	8.69638		22.0453	14.9155
	50.3659	21.345		9.01644	49.7184		25.714	7.38133
	19.8434	9.94369		24.6044	17.1306		17.9429	46.2767
	18.0827	25.5227		21.1393	9.97663		21.3512	11.3163
	59.6621	9.30928		17.1188	13.5475		20.965	7.39599
	52.2044	32.488		7.45777	37.8321		11.7909	9.42426
	64.634	12.4296		18.3242	8.37134		37.2167	20.3044
	9.50803	6.21481		13.6851	9.90143		16.2627	17.2238
	9.94369	28.73		11.1867	53.0644		24.9607	36.6734
	60.641	8.05165		28.3143	11.8423		22.7766	10.6112
	48.4755	8.49427		35.3314	18.7961		13.9907	15.5733
	65.2486	43.1949		6.34308	10.8098		10.4306	27.6264
	64.5604	7.74638		29.2013	29.4997		23.6163	14.0098
	47.9674	8.32274		21.1542	19.0172		26.8311	13.6726
	36.0459	6.80509		10.5824	13.3443		18.9483	60.7281
	10.8519	13.0014		17.0237	6.21481		19.2653	29.8311
	50.6208	49.2608		8.70073	12.6686		6.36471	54.623
	41.0177	13.4247		17.942	11.7952		5.42267	7.45777
	33.0787	7.36579		11.4295	16.421		15.7292	22.1943
	50.9614	7.946		19.514	6.20834		34.2897	9.01893
	20.5194	11.119		23.1106	25.8073		11.2621	52.6021
	43.9849	8.84466		9.80236	32.4706		34.6438	7.45777
	54.1648	8.3353		25.5018	18.6444		12.9584	16.8312
	56.0155	6.82212		7.45777	12.5146		9.68441	22.3733
	34.3225	39.694		13.333	38.6209		22.1307	7.71456
	9.94369	10.6836		14.3116	6.96829		10.569	16.7039
	40.4929	8.51503		16.7971	9.30928		10.4501	25.6031
	34.9583	7.39587		12.4296	34.8828		29.5999	8.70073
	47.8185	24.1903		9.87035	9.05795		19.8864	18.6444
	52.9544	20.7762		6.21481	23.1653		7.1249	7.98192
	55.002	11.4962		17.9026	7.45777		16.1585	35.3932
	42.7958	37.412		9.15404	32.4031		9.41593	9.98508
	55.2171	9.94369		12.5115	15.9735		11.5487	44.9486
	31.6051	45.5932		8.70073	11.0037		9.94369	45.7089
	47.3609	7.39587		11.2596	28.5881		19.0279	10.5929
	32.317	20.1662		19.2987	10.8399		25.8521	19.8874
	55.6552	25.7107		6.78918	6.03358		8.48259	46.6722
	40.5583	9.07275		7.87689	26.1022		17.877	18.4683
	32.1288	20.3914		7.86533	19.0745		13.0648	27.102
	55.1493	20.0369		42.2607	29.144		19.033	13.6726
	46.9731	9.90976		10.9108	38.1756		17.0649	11.8165
	24.2279	8.70073		23.6163	31.074		10.9117	18.3319
	70.6683	12.2046		9.6854	16.7244		19.293	14.9155
	52.5292	36.548		38.1567	19.0879		23.5331	20.0659
	33.3396	11.0836		21.6464	22.3365		13.6726	36.9567
	72.9998	47.2626		8.20479	22.9817		18.6444	6.21481
	31.6948	13.0285		6.56035	30.1175		27.1885	20.6202
	46.5729	31.941		14.9727	17.4339		25.7104	9.87035
	15.9466	18.9212		25.7334	6.41691		19.8874	28.5695
	64.5961	9.94369		12.8517	23.2154		14.4663	48.2739
	45.3329	8.83981		15.7315	24.8592		8.70073	7.36591
	61.008	58.1616		14.8208	23.6257		6.21481	18.9457
	69.2531	32.1842		9.68764	28.0883		17.7738	54.8926
	13.7283	52.3906		14.9155	27.7937		14.09	13.6726
	30.0635	16.1855		18.8209	15.3119		7.29506	13.6726
	35.6369	13.1029		24.8385	18.0776		14.6172	7.28114
	39.4262	8.27414		15.9082	37.2888		27.2855	11.7506
	11.0249	7.98839		19.7157	14.9155		17.4661	8.56425
	42.6195	8.19136		9.9852	24.7293		18.4286	17.6366
	35.921	6.11574		15.3066	24.6044		12.7063	8.70073
	18.7229	31.5491		17.6437	26.3642		7.45777	17.1795
	34.2381	35.7205		7.56789	7.40059		14.5786	11.0547
	51.6933	18.7976		8.22194	14.3578		12.4296	50.3151
	42.4701	31.955		32.317	7.37362		14.9441	12.3969
	36.0459	6.21481		45.1743	15.4411		22.2827	75.8075
	67.6193	29.4778		21.3464	39.0668		15.828	19.1305
	47.7315	9.86973		7.21464	12.4296		15.4716	14.9155
	57.9605	9.48963		9.79975	24.7894		12.1076	27.4752
	43.3566	20.1549		18.4283	19.8777		20.0149	57.0026
	45.0238	50.9772		8.47289	11.1867		26.6147	19.7065
	12.6496	7.45777		7.91841	22.3733		5.13467	21.1444
	34.0719	6.23544		31.7465	31.9007		7.45777	13.6726
	44.7958	7.27257		31.7185	13.2778		16.1169	14.7005
	58.4244	42.3575		12.9527	34.3123		14.0529	41.6414
	40.7934	6.02625		11.0505	17.0738		33.5306	22.5498
	6.8691	14.9145		29.9863	18.2341		14.9155	17.9815
	42.2854	7.45777		17.4661	15.0883		34.8029	22.3471
	56.9174	9.15391		18.6444	20.4721		8.70495	15.7453
	57.6057	51.567		16.1585	9.86973		15.7386	7.94314
	40.1744	14.3586		9.05845	16.1376		11.1867	48.1973
	51.5651	8.70073		19.5967	8.70073		25.2291	21.2836
	37.8688	16.0233		19.787	11.6383		30.5251	15.0316
	23.5404	13.6726		9.19878	14.9444		19.6533	10.6942
	58.6736	45.2231		25.2709	29.758		21.8064	8.9707
	66.2798	41.1685		20.0778	21.4576		12.5484	17.2011
	46.6552	10.3986		8.70073	17.8155		12.6698	19.8736
	65.8769	53.552		21.1303	22.8328		9.0587	18.6444
	14.9155	51.7487		25.8014	20.7921		12.6715	12.3804
	44.6539	8.82763		7.39525	11.2938		20.997	27.0421
	54.2219	19.8874		11.8872	33.3577		28.4846	35.5982
	40.5285	41.3035		32.5875	12.3998		13.2778	6.78359
	63.9821	7.15386		12.9524	23.3344		16.9054	29.1406
	41.2306	51.8091		10.6841	8.69377		23.2081	17.4015
	47.1606	8.70073		5.28246	9.92753		5.88604	10.4363
	53.2933	11.5958		15.4583	22.1339		19.8874	10.8937
	39.4723	11.7813		7.39189	12.9454		14.1763	43.1084
	44.6529	10.9306		18.4739	10.0327		9.08269	66.4015
	18.6862	37.2888		10.8519	19.9988		7.39612	36.6069
	54.8032	7.39525		11.0235	29.4154		16.3509	12.3511
	61.1174	6.65593		6.1186	7.02845		12.4023	42.321
	56.6706	43.1457		20.5399	5.74869		16.143	17.3965
	49.4288	9.54631		27.1234	7.2129		22.3733	6.02662
	119.214	41.8884		28.6044	8.17781		19.0067	7.11446
	62.1481	30.3812		9.94369	22.2481		21.1303	13.3034
	28.0833	30.5505		27.9358	6.87817		39.9055	19.8874
	48.9116	16.1585		29.2462	6.35973		8.86331	20.5787
	53.719	15.6029		32.2546	10.0319		20.0128	26.8357
	23.6163	31.074		8.36786	8.48172		13.208	7.39587
	60.3276	7.39574		20.8868	28.9491		20.5299	12.2172
	49.9398	37.7216		18.8224	6.51635		9.6414	43.4601
	58.4192	45.5473		8.27526	16.0773		11.9123	12.0407
	39.7811	7.45777		29.4653	11.1867		23.6093	9.94369
	38.9196	6.96891		14.4507	5.69413		23.2606	6.38484
	47.369	9.90752		18.8575	6.05807		8.32274	17.1546
	22.6067	49.2546		7.2748	35.9069		26.3945	27.6145
	7.7347	9.9023		27.3452	6.21481		18.6444	7.946
	46.2444	9.94369		14.2121	12.1471		21.1303	22.3733
	30.0192	23.9038		24.979	7.96129		17.0647	10.3888
	23.4742	32.9723		28.3298	12.5906		34.6899	31.0151
	20.3672	43.0813		6.21481	16.0934		37.9768	7.95122
	55.9333	40.3379		19.8776	7.26039		24.6166	7.35162
	28.3497	11.0067		69.049	7.22546		11.9258	31.074
	41.9478	11.1867		9.94369	11.4422		8.01064	6.21481
	51.2566	8.47849		17.9429	7.39748		11.4686	7.45777
	9.6854	7.24957		5.12001	5.7523		23.5423	24.6474
	12.4296	9.60125		26.1022	18.8015		20.8471	7.1863
	53.4133	49.749		15.5278	16.4677		7.27319	28.5881
	41.0049	22.3007		20.7776	8.45475		34.8029	6.09623
	55.8897	46.4087		20.5787	22.2694		24.1664	6.51635
	62.5171	8.18714		24.6004	9.51238		16.6079	17.0148
	72.6011	40.6406		24.0036	9.8793		14.5939	24.0563
	69.7868	11.8413		14.3741	20.4335		7.36591	5.63844
	41.3041	20.125		30.0272	21.0589		17.4015	7.03914
	74.0842	9.83617		17.6366	10.8135		7.19612	11.1867
	48.5133	48.3194		25.5179	9.88353		18.7538	7.45777
	69.5593	7.80915		21.3029	8.14488		21.2048	35.7447
	64.0831	31.074		13.4056	5.40241		24.8592	8.3353
	8.19062	8.92595		9.60187	9.94369		14.4282	20.5146
	45.1076	14.4264		8.58812	20.9187		19.0188	11.3231
	26.9211	6.57079		11.2529	16.0491		10.7849	17.8236
	51.7486	32.4567		5.57244	11.3932		22.9899	37.2888
	35.5248	68.5002		6.21481	8.13033		20.8887	16.7922
	40.6528	32.0658		14.9155	13.6042		23.2179	43.6538
	42.1635	27.7873		9.79839	28.3084		9.60187	7.45777
	51.7901	6.27882		14.9155	24.2326		15.1027	19.3982
	24.826	97.2932		32.5074	8.64604		12.6463	37.5583
	16.3238	7.57908		26.2362	10.0319		18.3744	15.7655
	64.634	30.5905		18.8545	12.5453		25.2212	8.49465
	58.1317	42.9271		13.3152	11.0887		23.5469	26.0322
	47.9206	19.4594		17.0647	8.47923		18.141	9.7836
	47.0401	11.1867		12.5696	13.687		10.9507	5.66069
	28.82	19.2553		26.5632	9.94369		11.791	17.1028
	34.889	13.992		20.0137	7.04958		8.86778	6.21481
	32.9032	6.21481		22.6512	17.37		28.1845	13.6726
	36.0459	15.7364		6.21481	11.6515		12.606	9.15304
	63.391	47.9293		24.729	20.9758		12.7528	7.15324
	62.1213	28.982		26.1022	17.0631		19.6899	13.6726
	30.5945	25.7763		9.13017	10.9108		19.0297	10.5689
	45.1642	7.45777		38.856	12.2909		12.4296	29.2427
	63.6499	10.7614		16.1068	9.73761		16.311	19.8874
	63.9041	22.1486		13.6028	8.255		11.6515	6.70478
	68.1623	8.27489		11.8826	7.45777		24.5325	27.7752
	57.1762	10.7286		33.9711	7.71655		8.86778	5.57816
	68.4154	7.95048		7.77012	19.5706		12.2909	18.8207
	53.1341	12.29		14.3221	17.4015		8.72273	23.4582
	44.4252	12.4296		32.7623	8.07776		10.9126	9.8189
	47.4734	33.7622		7.45777	17.9438		19.5509	38.1731
	30.6042	24.342		14.746	10.8903		27.3908	6.21481
	25.2194	25.6522		24.1325	11.6892		12.4296	16.3502
	20.4338	6.21481		11.9645	7.93009		48.9356	11.4372
	6.47806	43.1129		23.5402	10.9515		25.6275	9.17529
	29.1438	22.9841		19.3529	10.1804		9.94369	31.1623
	51.9918	9.2347		9.23545	10.7095		18.6444	12.0049
	9.79913	20.6417		18.5616	28.5881		27.8505	24.8289
	45.0936	8.5635		14.1824	8.70073		24.6028	14.4725
	33.3208	15.4299		22.3391	25.8925		24.0563	7.56267
	9.86973	8.65598		31.1255	11.1867		8.27526	12.2249
	53.4473	23.1454		21.1303	8.2468		7.08786	29.3757
	7.66609	8.14438		12.9658	11.1867		16.8482	20.543
	33.7699	24.3756		15.0786	14.1744		18.1282	33.7557
	46.9287	15.4317		27.3452	8.88817		7.41352	17.8888
	12.8528	32.9416		29.8311	13.5485		14.5108	14.5947
	19.6899	22.3027		17.1658	20.578		37.0625	7.87453
	41.0305	52.2044		28.4462	7.45777		25.3108	14.825
	8.70073	7.637		29.8812	21.3327		31.3963	8.17856
	34.6754	32.1602		23.6163	14.2462		9.94369	32.8454
	49.1974	17.4015		23.4324	7.22508		7.45777	35.5563
	32.0193	7.2129		26.299	18.0398		9.60187	12.9243
	32.7068	52.1962		26.731	11.828		9.24017	20.7271
	57.5558	22.6945		5.28209	6.21481		24.793	27.9743
	8.18105	8.70073		16.9875	22.2089		9.56036	16.0772
	58.4192	40.7141		31.6059	18.856		7.91841	17.3429
	75.2729	27.8584		18.0829	9.94369		15.3067	7.086
	49.0963	8.36836		12.9856	15.6399		7.39599	7.45777
	10.0319	10.1521		21.1303	8.65001		41.8217	7.00048
	26.6692	16.9447		19.0929	23.5699		14.8484	7.92885
	45.5302	20.1646		21.3037	6.51709		37.1183	11.7967
	40.7233	8.20292		7.45777	12.6507		7.45777	11.1867
	44.7275	21.6191		37.3213	6.21481		13.6726	25.2776
	25.8036	56.113		16.4281	18.6243		22.1217	21.7101
	8.01138	14.3835		13.9868	5.16463		28.383	12.3496
	11.7909	9.60187		11.3917	14.5953		13.5184	16.0591
	56.2176	9.86973		11.3046	32.317		6.25831	31.4956
	70.2525	20.3394		15.6197	8.8996		15.0576	12.6686
	48.6874	8.94025		31.074	11.3467		23.8964	20.2434
	53.5859	12.038		8.70073	7.11434		9.60125	13.3593
	48.7899	47.1322		17.1534	7.76391		10.9009	6.21481
	35.0416	13.2439		29.1783	9.03484		7.45777	15.8044
	7.39525	22.669		10.0319	7.15759		14.3096	16.5515
	6.76668	38.4665		17.4015	5.83732		38.8749	39.6538
	26.3932	14.1029		40.2202	12.4633		13.8329	13.6854
	43.9875	23.57		23.8392	22.3733		21.7684	19.3171
	37.2829	6.97189		27.3392	8.10784		8.82652	20.8743
	44.3013	41.4311		19.6073	8.40155		8.27526	7.45777
	12.2104	28.9512		12.264	11.9549		9.80696	24.6397
	60.2156	32.583		14.1877	16.1212		41.2472	17.0644
	60.9051	8.70073		38.1984	9.87657		6.84325	8.70073
	9.3406	44.3426		15.0728	10.5647		17.4015	10.9121
	34.3617	7.96154		18.6444	32.5023		18.6444	7.63999
	34.6978	17.268		24.8592	16.4692		34.0185	9.86973
	30.2477	25.4897		17.4015	10.0257		15.5744	19.6726
	39.7748	14.3433		16.793	17.4174		27.3452	23.0339
	52.6155	29.6425		23.0384	17.4015		18.6444	11.5958
	45.7339	8.70073		20.9689	8.78239		22.196	16.1585
	9.03707	10.9173		27.5725	8.27477		34.6439	7.4344
	70.3679	7.45777		22.4041	9.83667		35.9519	20.6918
	64.634	14.1739		6.04141	19.7018		47.5318	16.1585
	13.2562	8.70073		17.8252	37.2143		13.6726	14.2629
	5.13616	50.8899		11.1867	12.6501		7.15386	9.51822
	57.3039	9.30928		13.5475	8.70968		21.9866	13.6726
	23.6163	26.4917		15.444	8.7231		24.2508	9.78633
	12.6485	37.0872		14.9272	7.87714		21.8119	23.4507
	28.6279	7.21514		26.1022	8.18105		17.2803	35.5237
	21.1791	6.09722		7.80878	21.0016		8.62118	8.70073
	40.4929	30.5326		6.28404	10.8356		9.94369	20.6369
	42.9863	9.30928		18.6444	19.658		18.6444	29.9106
	39.8938	21.1865		30.7548	8.0258		26.6648	17.1795
	7.92959	42.651		18.0339	14.4264		18.0227	6.51734
	54.6615	6.0741		28.5881	22.032		14.4089	7.45777
	12.0222	16.9585		19.8874	14.2904		23.0241	26.4455
	17.796	19.4129		19.1462	9.15391		26.382	29.031
	35.9638	9.53426		9.94369	16.3886		19.2285	12.67
	41.0411	13.1997		16.5559	24.3042		39.8352	9.94369
	37.6133	8.27526		26.2782	15.8117		10.9116	17.3401
	9.9105	8.55679		11.1867	9.94369		13.3034	12.1954
	22.1404	38.5078		8.73739	7.80878		6.99191	16.1585
	18.5178	12.3348		13.0229	15.051		15.2506	11.3848
	14.6214	40.042		12.4296	10.6832		45.0034	7.11396
	33.1294	40.5658		22.7974	12.4296		35.5968	9.32121
	50.3708	35.0341		22.0521	28.5881		13.1825	8.05165
	61.8183	61.8267		24.8592	18.1502		12.2189	12.5126
	17.2757	37.1556		17.0027	11.7186		17.0553	15.4112
	43.7214	9.94369		9.80025	23.3378		18.6444	8.70073
	58.4192	13.2295		18.2507	7.83849		37.6473	13.6726
	16.034	19.6579		10.9116	16.4886		7.31483	10.0319
	27.0392	9.03558		20.997	21.1303		22.6062	8.32635
	34.8029	23.2047		14.1667	11.1867		13.1838	9.60125
	56.2682	42.38		17.345	12.1081		17.9608	30.8612
	12.8562	9.94369		27.6263	22.2827		54.3262	10.9117
	29.8311	8.4622		42.7782	15.3053		16.1585	28.4404
	33.56	13.6241		27.3452	18.0528		25.7351	24.4594
	31.5821	7.30476		21.1303	17.874		13.5475	5.98275
	24.3849	17.4015		9.27274	8.70073		8.10634	29.7903
	44.5528	9.8358		8.70073	12.1038		9.78447	13.009
	31.4423	42.5831		17.2803	15.1649		11.1101	20.5573
	36.1397	32.8269		27.4195	12.0729		15.3053	38.7283
	25.5822	14.5208		10.5075	18.9871		24.5087	26.1022
	10.3971	46.7711		6.21481	7.45777		10.6832	5.98275
	24.9415	22.4988		10.0782	7.15324		13.1812	14.78
	9.15379	38.6802		21.7246	8.70073		21.7961	24.6727
	64.3715	17.1559		18.6444	16.2944		9.44787	23.6163
	7.15324	22.3733		18.7777	17.261		12.9616	13.8908
	7.45777	12.3243		5.65411	21.3101		34.8029	5.84739
	50.1485	86.6441		10.7296	9.93126		50.2469	8.70073
	52.7672	6.21481		19.8874	7.39599		47.2325	25.8312
	26.2781	37.6438		7.45777	30.1239		11.7911	43.1477
	27.3735	13.8073		26.394	10.4496		13.5475	7.36591
	18.6444	8.28011		6.21481	14.9155		15.3064	16.0859
	28.0536	46.5281		6.51709	15.3407		7.93009	23.3006
	13.3666	13.6726		23.6028	10.5554		43.4375	9.94369
	55.8953	39.4226		7.45777	8.70073		6.88215	12.4013
	7.39525	6.21481		10.9117	7.39525		6.11624	10.9118
	14.2295	57.0981		7.49406	13.3658		13.5309	7.45777
	67.2778	20.9359		9.44278	24.0542		13.9131	20.3172
	71.092	62.559		21.2674	12.67		14.6309	8.70073
	40.3704	9.25385		15.9647	5.51266		19.1538	7.45777
	11.1867	18.2402		46.471	11.7539		21.1303	10.9108
	49.7184	6.04825		11.9877	12.4296		7.45777	7.45777
	12.4296	19.8744		10.7004	24.9242		8.18875	29.8971
	16.5814	21.1303		12.6205	6.56246		36.2598	11.8585
	48.5134	60.9593		8.70073	5.54373		13.5305	26.2431
	16.6071	8.12114		14.0405	11.0633		29.5698	25.7992
	55.9333	13.5487		15.9238	10.1631		16.267	15.8967
	44.9188	11.0809		12.9319	10.0691		8.70073	27.618
	5.54584	8.83385		6.51635	7.15324		9.94369	7.45777
	54.0329	19.3982		23.6163	8.08919		5.07799	34.9797
	22.3135	33.9802		14.1862	13.7329		16.149	12.3496
	6.21481	22.1995		9.46005	11.7897		19.0312	8.70073
	14.9155	37.6672		24.8592	26.1509		8.17781	28.25
	8.33318	25.7656		13.6726	8.20603		24.3551	14.4278
	17.9804	16.6894		12.4296	8.23785		12.9389	12.4296
	49.7184	54.919		23.6163	9.06616		19.8874	34.8029
	39.9173	37.7757		5.61657	26.868		13.324	17.2693
	8.62491	9.52779		28.5881	13.6726		31.4951	44.743
	12.3476	10.0329		7.946	5.93439		12.4296	47.4057
	28.6337	11.8815		14.256	10.7148		10.1868	18.3742
	10.2534	6.21481		26.1022	12.2667		22.8986	11.6134
	35.2265	25.864		12.4296	16.0179		15.7651	35.6936
	47.1138	30.7848		8.69638	21.2693		43.0155	19.8874
	27.0421	44.4601		22.4417	12.2657		17.4015	14.5282
	46.4696	23.0827		29.4997	7.45777		22.407	14.2456
	7.45777	18.6781		13.6726	6.20238		11.9127	20.033
	13.5361	26.3197		25.3016	17.4015		6.62299	13.6726
	40.4837	45.5046		16.5354	18.2901		24.3929	12.8139
	38.7185	41.409		28.4447	11.8815		11.4994	15.9161
	37.4467	48.0782		28.4916	15.7248		52.7267	17.7767
	54.0369	35.499		9.55464	22.4312		9.94369	14.3591
	30.3302	21.3024		24.8592	9.94369		9.94369	17.9083
	18.2579	6.25645		26.1022	16.1585		12.1902	20.1797
	11.1867	12.4025		16.1585	9.53799		13.5491	13.9048
	14.0767	44.3139		13.6726	11.4944		19.3484	9.6414
	7.71531	48.4755		8.41982	8.27477		8.30571	7.80853
	32.3431	19.6313		17.4015	10.3368		21.8253	49.3833
	24.3813	74.437		36.0459	8.14774		8.41137	20.4734
	8.21945	34.9538		13.772	6.38484		12.6732	24.7087
	22.2965	9.30928		18.6593	11.7792		30.0342	33.56
	29.8359	14.2456		19.2669	6.99824		18.8209	18.7041
	34.7109	36.4021		13.6726	6.21481		11.8168	19.1675
	6.19827	6.51635		11.6615	31.3414		8.70073	17.2334
	41.8171	53.8908		10.2439	13.0094		13.6726	17.8266
	44.7231	12.2657		16.0179	7.36579		17.6441	8.33343
	7.02808	8.18763		9.94369	8.43735		8.5563	17.1306
	40.4868	8.27477		12.4296	23.0221		15.3066	7.373
	50.8346	43.2377		15.3992	7.21377		40.8315	17.0253
	42.8488	9.0464		21.827	10.8277		9.61692	14.8088
	7.45777	9.5539		16.7711	15.5749		15.3416	24.6057
	18.6703	36.9314		23.7699	5.30322		12.6699	15.7189
	26.222	10.0884		20.1253	10.9117		12.1168	47.0598
	46.6812	8.76238		16.9791	8.70073		18.5444	12.2024
	10.4596	39.2953		20.6893	9.64227		10.3545	26.8527
	48.1941	47.4134		17.1744	10.0777		8.27414	10.0327
	59.2502	18.165		15.339	12.0962		30.4923	6.99949
	11.0037	36.4083		12.5146	8.70073		8.73255	7.54975
	11.858	47.7159		22.9574	6.21481		8.8873	27.8408
	44.9881	26.6682		26.6004	13.6138		23.2154	14.5953
	55.9333	22.3785		24.9751	5.90108		11.1435	17.8027
	45.7364	10.1612		10.3539	8.43672		14.3519	15.8406
	39.5245	9.8445		14.8882	29.3881		12.8409	17.3971
	10.4901	37.2888		16.1372	23.1233		16.027	9.535
	66.9103	83.3762		8.57507	7.05008		38.0254	6.73784
	55.5248	5.71489		21.1303	12.6698		28.1026	27.4141
	8.70073	58.9226		10.8163	24.8592		21.1303	12.4296
	7.39525	38.9289		14.9834	12.0049		29.8311	21.7042
	14.7813	7.83289		10.6841	20.8796		21.9089	22.7161
	22.794	38.4255		19.8874	11.2689		46.3396	13.6398
	18.724	15.3401		23.4839	14.4571		6.22077	22.9632
	48.2636	32.6546		24.7568	11.0835		18.6444	12.6499
	7.88858	26.6834		26.8032	35.5562		16.1585	24.979
	7.45777	66.8684		17.3248	7.45777		9.94369	8.70073
	39.5438	19.9787		19.0977	7.8043		7.45777	7.76217
	9.78447	9.94369		19.8874	14.8761		34.1833	13.5184
	22.1061	11.6868		21.9089	7.63961		11.7909	7.45777
	20.035	7.56267		24.1415	20.3929		26.0709	9.8941
	36.0998	26.801		13.6726	30.7101		32.8147	31.4598
	39.7418	12.3145		17.4015	8.27613		45.4108	28.7273
	14.9011	9.94369		21.1303	25.5461		21.1303	6.90403
	12.2909	6.78657		24.3516	11.1867		24.8151	9.28069
	38.5993	29.1524		26.1022	7.45777		17.8447	29.6738
	23.9046	53.1833		13.6726	29.8311		9.03707	18.5403
	17.4015	75.6633		22.1338	16.8655		12.9243	41.6677
	31.5415	37.9568		18.4286	8.21921		22.1354	10.6994
	42.732	54.5287		15.1062	36.8702		20.5208	10.9108
	32.2877	8.70073		18.9457	20.9354		16.4987	17.4015
	7.68312	33.1056		22.3733	13.7148		24.8592	19.9809
	7.45777	15.7443		25.1634	8.17396		29.6194	44.0953
	8.50459	34.3526		6.33923	12.3041		26.1022	6.28342
	10.0108	12.104		21.1303	9.55825		8.70073	12.4296
	73.7026	12.6941		20.8404	5.16848		21.2969	25.6168
	44.947	42.9781		22.9063	13.3342		8.83932	22.6157
	6.25831	16.807		22.3733	16.01		19.423	8.18092
	23.5752	14.7439		29.8311	19.011		9.38162	18.4739
	47.0978	50.2942		14.3691	8.38054		19.8874	9.15441
	32.6029	34.8029		10.7302	33.56		40.077	15.7028
	11.1208	41.0662		7.45777	16.2544		23.2174	25.4419
	8.95404	8.70073		22.9173	21.006		9.33339	10.4509
	11.1867	48.2865		17.4015	9.50803		8.80961	30.9517
	65.7868	12.7294		7.39599	8.5635		7.45777	24.6845
	19.6521	7.45777		23.2154	9.38796		48.5067	6.21481
	43.9315	5.87597		15.7189	13.2132		12.5459	50.8883
	23.787	57.7769		14.9339	10.7251		22.4536	28.965
	27.9485	13.2869		16.5955	7.91381		7.39612	7.83873
	11.1603	57.6027		11.1867	25.6356		12.0551	9.68441
	8.83981	7.45777		31.7654	23.9584		11.7909	20.237
	68.4767	8.81831		22.3733	14.1026		10.2349	20.8627
	11.641	11.7907		16.1585	26.9191		6.82261	23.5213
	8.36761	48.4755		15.6728	8.64604		14.6725	48.4884
	57.8086	69.1758		11.1867	6.08939		9.60187	24.7236
	65.9002	46.856		11.0845	6.21481		18.8333	8.70073
	49.7876	33.9269		17.0083	6.75326		11.0836	14.663
	19.9008	21.3521		14.5939	11.1133		12.7577	18.3541
	42.2607	16.1585		18.6444	17.4015		21.405	8.14438
	36.7831	8.49377		10.6263	13.3204		36.0827	10.0503
	7.1039	6.21481		14.9935	24.8592		30.777	16.1585
	8.82291	43.4042		17.4015	9.70231		11.1867	29.8969
	26.4834	7.95197		11.5285	6.92292		22.1271	61.1486
	12.4296	38.799		17.3965	12.0997		8.70073	27.9567
	55.5316	44.4905		20.5264	9.94369		9.55427	36.4129
	11.4765	52.397		9.94369	6.96829		25.27	12.4296
	33.56	14.8604		17.5816	6.51635		15.416	19.2362
	21.1281	85.4061		20.8471	9.74283		26.2659	6.62324
	54.8557	7.36541		9.5084	9.62947		8.88469	48.435
	9.08306	15.0015		22.9366	35.7006		37.5036	10.8936
	37.2614	53.4473		26.1022	25.9739		26.1022	15.1814
	26.2384	41.5994		18.8209	16.267		14.5819	17.086
	22.9865	48.4893		24.6462	26.7448		7.39587	23.6163
	39.2945	17.8641		14.2074	7.45777		28.5881	30.6129
	13.2362	7.39525		23.2154	6.66426		15.4043	5.42105
	27.3452	41.5369		16.2566	21.1129		43.6135	35.7172
	41.3031	7.15324		15.3813	11.7911		30.6253	9.90155
	8.27526	7.45777		17.621	22.1322		16.4355	11.7907
	38.5064	11.5809		16.1585	14.9155		8.27414	24.4371
	38.0821	7.91518		16.1585	7.34404		13.603	24.7592
	24.0006	24.0835		12.4296	8.70073		13.6057	22.3733
	24.8408	35.2479		19.043	13.8993		25.6913	11.4924
	8.70073	48.2545		19.7541	11.1867		49.5223	9.50803
	42.8245	9.64861		20.3621	14.9155		29.2827	40.4512
	22.0176	12.4147		14.631	8.70073		42.4743	32.2353
	63.2538	52.6646		17.0881	31.074		14.0877	22.578
	6.51684	11.7487		23.6163	32.6394		7.40743	17.0666
	30.7486	45.1186		14.4887	18.8209		11.8979	15.6118
	17.4015	28.3657		17.76	17.4015		6.29808	32.8458
	14.4264	5.59084		12.386	7.39525		25.7596	31.074
	10.0706	19.8128		21.1303	9.79901		6.76643	23.0134
	28.3884	6.21481		8.2202	20.3706		16.1585	13.4283
	23.6163	51.3401		11.8171	29.3476		31.1281	26.0546
	54.1018	36.3945		13.5626	13.4275		9.9023	19.7419
	21.4043	24.8592		7.45777	14.7869		16.8655	13.4766
	57.6028	17.914		20.9812	9.03707		30.7169	28.1961
	19.6998	6.40361		12.4814	10.1908		11.2737	22.3733
	37.8938	6.73064		23.0723	22.4693		13.603	15.7417
	43.2625	21.0801		12.9231	13.6726		16.51	14.1238
	42.9937	24.0969		12.32	10.7087		34.6649	18.1258
	33.9744	15.8952		7.45777	30.5761		11.8001	36.9455
	13.3385	33.5933		24.2939	7.56218		12.5607	14.9459
	54.8636	45.8747		16.186	10.5839		26.9603	8.70073
	46.3172	8.70073		13.6726	29.5457		6.99986	20.1439
	12.0974	20.9976		23.228	10.6119		16.1585	8.70073
	40.485	39.6987		18.3503	8.71937		18.4892	47.3336
	10.9082	55.276		19.6343	8.70073		11.1867	11.0887
	22.1354	7.79598		19.8874	6.21481		27.7409	30.204
	9.91771	51.0391		13.7711	9.06579		27.3858	21.7246
	30.226	20.5916		16.1617	5.83968		16.11	7.27319
	47.0611	44.4674		22.0208	9.94369		29.753	13.6726
	21.2002	28.7629		13.3482	23.8548		18.8299	19.6073
	42.5544	7.80878		13.6175	25.9611		13.4477	22.94
	24.4306	13.7914		11.1867	13.4088		31.8819	14.1896
	31.6918	17.0649		19.8874	11.2737		10.9008	5.85509
	13.6726	35.511		13.6564	40.6026		6.82821	8.46283
	10.161	7.34341		10.8364	7.5797		12.9635	11.1867
	11.1867	10.4315		17.7873	27.2269		15.3173	49.3151
	17.373	11.7396		31.074	9.38373		11.6689	7.91779
	24.6006	50.5134		23.2502	37.9531		7.11434	25.9817
	41.0682	7.39587		8.70893	5.58711		36.9904	34.5845
	25.4076	23.3955		19.8874	13.0274		10.1661	31.8055
	25.7752	11.1867		26.1963	20.4247		30.0354	11.8137
	12.2181	36.1688		9.6864	9.66502		10.9689	24.4978
	11.882	22.3381		13.9433	24.8592		10.7505	56.5796
	23.0706	14.9275		11.7748	22.2618		21.2048	32.9923
	58.7251	27.7189		20.9005	24.8592		13.6726	26.1022
	70.0533	19.8874		13.428	19.4453		17.3966	7.45777
	23.9361	11.1091		45.213	7.8089		12.0995	14.9155
	14.3982	13.2142		15.3099	7.18854		13.6726	24.5671
	31.118	25.6358		16.2682	21.3976		12.4296	14.9155
	49.7791	8.40006		13.5171	9.91262		16.2558	11.3425
	17.2207	49.3794		19.0296	12.9709		15.7118	34.9435
	15.6842	32.3881		18.5599	8.56425		32.9923	39.7748
	19.307	8.70073		13.2914	19.5975		22.7421	31.9171
	61.3168	24.6072		24.2258	20.83		11.3813	30.9378
	48.2161	24.372		13.6726	31.1255		8.47352	14.9155
	41.0345	41.8956		9.94369	11.1727		30.4359	11.1867
	11.1867	28.2487		23.9199	8.70073		17.7731	26.1022
	47.4221	40.9983		21.3101	6.94666		18.8223	14.9155
	47.2325	10.6105		10.9108	30.9158		7.21464	8.70073
	60.5804	52.9099		26.4203	24.9732		12.4296	20.1616
	75.7538	9.94369		21.5868	8.40155		36.9418	19.6133
	38.5318	9.54147		5.82526	9.14198		9.94369	30.2251
	60.6764	11.0641		7.77323	9.19108		22.3733	12.5799
	8.01163	29.4697		30.2609	8.78239		11.2699	8.44828
	48.9923	8.24493		28.4462	14.5668		21.8264	9.98595
	8.4146	22.9938		8.70073	21.659		23.2175	34.3036
	57.8325	34.8029		23.538	22.7365		6.21481	22.2672
	9.447	10.4575		19.8874	8.73739		13.2947	7.39587
	25.346	40.6821		21.1303	12.4296		31.7422	9.94369
	15.4133	8.83981		14.2056	19.321		27.032	24.3919
	58.4192	14.7664		14.7104	16.783		32.3216	11.0482
	47.6464	10.5701		11.1197	31.1197		8.70073	13.681
	7.14168	24.8001		24.0943	19.6312		20.9725	25.3672
	34.1923	7.13161		18.0416	7.95122		14.9155	11.8986
	37.3878	7.22508		6.37055	12.404		8.19024	28.5881
	7.16368	25.7377		11.1867	7.45777		6.51635	7.10626
	52.2205	12.3692		18.5916	9.82163		24.6845	47.7118
	75.7586	8.1578		17.4948	7.45777		11.1867	9.52779
	8.70073	49.8557		27.6773	8.40006		42.2047	18.6444
	47.3547	14.4371		19.3993	6.62324		29.8311	15.0797
	38.2866	11.1867		17.9111	7.48474		7.28114	42.165
	58.2386	65.334		7.45777	10.8364		38.8824	14.9246
	7.71456	14.3749		20.5803	20.1235		6.45146	28.9786
	50.3911	20.8207		18.6444	27.4827		8.70073	11.5963
	53.9147	39.7748		17.786	32.603		26.0956	35.3124
	7.10874	9.70156		8.27414	27.9063		38.8069	16.1585
	17.8798	42.4367		18.7801	7.7741		10.1871	24.7568
	15.743	18.4421		22.3733	9.74146		10.3348	29.8311
	37.3945	42.8738		17.8027	14.1		7.45777	46.5723
	30.3352	40.5192		14.1505	24.4851		39.4507	42.5083
	69.0659	11.1101		19.658	16.1913		22.748	24.8795
	30.0867	60.9051		17.1028	11.7897		14.8246	36.4021
	54.506	45.1773		26.7337	12.4296		8.03997	31.074
	28.4687	9.69323		27.3452	9.64314		9.80025	18.8024
	8.14438	41.0177		27.6556	17.2438		54.5901	7.13659
	57.4269	12.4296		16.7711	15.1877		20.5807	9.45782
	7.38915	42.7436		15.0449	20.3606		12.67	13.1238
	25.2474	27.2855		8.70073	8.89053		25.9105	19.6909
	50.144	71.1905		29.8311	25.2709		27.1003	22.8763
	62.1481	6.27907		22.3078	15.1925		8.08919	22.8779
	47.2325	24.3558		22.1354	27.6154		8.27489	9.82946
	16.4926	27.2416		19.8874	27.3452		9.17541	11.5955
	45.9197	20.5804		22.0366	8.70073		18.6009	45.4983
	37.4564	35.9584		12.4296	47.7615		36.5792	8.27414
	34.2267	9.60187		20.7916	8.36513		50.5076	15.3813
	43.1439	11.0845		27.102	11.4422		8.20603	8.18092
	43.9357	16.1585		19.174	14.5926		17.827	29.7981
	41.0025	6.21481		18.2651	18.6628		16.1585	31.1277
	62.5878	23.0024		14.5926	35.431		16.1585	24.1545
	14.8922	37.9471		13.261	18.9066		16.5814	9.94369
	46.1837	34.3848		15.6749	17.5163		6.21481	12.3476
	29.3021	8.24991		12.6507	23.4988		10.4078	19.3982
	13.9171	8.8638		6.67097	15.6386		11.7441	16.7932
	9.91063	7.86869		29.7507	19.1814		32.3666	19.6206
	14.4358	7.94526		23.9041	21.138		12.6698	28.5881
	30.4237	36.158		18.5749	6.0475		7.45777	6.8297
	57.649	26.9418		7.9639	10.4501		9.15304	29.0603
	9.82809	18.4501		21.0016	16.1011		7.93009	27.0287
	38.6163	8.70073		14.0517	17.0251		28.5171	18.4294
	49.7309	18.4473		24.35	21.4321		29.0266	16.8312
	10.0319	14.0946		47.0031	13.2728		15.3053	11.2737
	8.7231	26.1022		18.7774	9.71871		51.3169	9.94369
	13.324	48.65		20.9344	22.2217		39.4017	28.4924
	51.603	27.7893		22.345	7.55086		36.6123	9.0684
	35.3102	54.7952		13.5487	20.1601		29.8311	12.3969
	42.0648	76.3102		23.0691	25.1173		22.0143	54.9491
	17.4949	29.8311		16.8143	7.79486		14.664	21.8014
	45.4175	7.16045		24.5346	16.1145		8.70073	15.5734
	5.73104	38.4672		24.5661	54.6416		12.9602	6.82883
	8.27514	46.7493		27.4201	21.3051		6.4194	7.45777
	35.2541	30.5834		16.6113	9.08393		6.99191	9.94369
	27.0952	35.7374		23.2174	18.3277		17.2206	27.2016
	14.9767	45.8577		11.1867	11.2654		7.45777	12.2305
	19.8315	28.9575		6.8118	14.3325		26.8403	16.737
	52.5934	35.641		19.7013	47.2088		21.9661	20.3333
	6.21481	7.5751		17.1559	7.39525		29.8654	23.3739
	45.0892	40.9931		25.3639	27.3835		16.5933	30.1239
	32.4524	41.9297		16.1585	19.8408		13.6726	16.7958
	29.8812	36.3989		24.7631	11.2525		11.1867	47.464
	45.1063	27.326		16.1585	19.0188		7.42806	33.2057
	42.2607	44.7466		6.83691	12.6695		25.7272	30.2703
	43.4917	44.2769		34.2302	20.6908		15.1604	40.0564
	8.43573	35.9237		6.76618	18.6444		31.7337	21.602
	62.9243	44.0707		17.0017	8.70073		10.0195	7.92959
	42.6578	14.0946		10.5423	14.1565		14.9155	7.45777
	11.8412	19.6173		26.1022	42.3774		22.7586	9.30903
	43.8184	52.1494		39.2548	16.1585		32.5768	15.7248
	35.6157	7.45777		18.2062	19.8776		22.2238	13.2194
	11.0894	8.34201		20.1621	14.0534		12.6698	30.8222
	6.21481	28.0893		16.1585	19.6399		54.4855	11.6375
	18.3538	10.9394		16.7997	8.70073		6.96854	19.51
	59.4707	16.7892		26.1022	18.141		12.9247	7.39612
	22.3733	23.7725		20.6237	34.9773		9.03558	23.2181
	25.1319	25.3639		18.36	11.1867		9.94369	8.33604
	47.5664	49.4912		30.2038	17.6671		8.70073	8.70073
	62.3244	9.51735		18.6444	12.7216		17.7814	21.1303
	26.269	57.7641		20.7387	17.4053		18.4274	46.3353
	53.4548	17.23		18.2633	25.3501		14.0482	42.1716
	59.6797	24.0923		24.2939	11.1867		15.8167	14.5953
	53.5781	68.6915		18.2342	15.364		20.543	12.0509
	9.60709	12.2899		28.3078	10.2037		15.9645	34.0481
	19.858	21.4417		7.1863	14.4282		15.1815	15.5895
	48.9515	20.7644		27.1662	7.39587		6.51684	10.5853
	61.2378	8.18875		13.3204	21.2782		36.2822	36.3567
	32.0071	49.7416		18.6444	16.3017		13.9092	9.24639
	6.90216	40.8696		21.1303	17.3955		24.5588	32.0067
	61.6016	17.4954		12.4296	5.63124		28.3843	8.85162
	45.4903	26.2774		60.2649	14.0767		27.9707	9.79975
	10.2059	20.218		28.5595	13.6726		36.0459	30.4164
	29.5422	7.45777		14.9025	12.6686		12.4296	18.3053
	48.4755	45.5574		19.1179	10.9722		12.4234	25.7356
	42.4404	19.5339		28.4895	11.8009		10.9002	14.3753
	44.6853	27.9915		16.1319	8.70893		13.4488	12.4296
	40.6779	45.7029		21.1303	22.9943		27.7031	24.3119
	45.9896	12.4296		10.8699	36.0213		16.1585	17.4015
	41.5977	6.87768		19.3239	12.004		23.113	11.1133
	28.3236	34.3147		28.2477	15.6805		17.4015	25.696
	41.6177	7.39612		18.6444	23.8612		22.1893	23.218
	35.9239	10.9366		18.6444	6.21481		16.1585	12.6264
	9.08729	27.9516		19.8874	13.1217		7.71481	38.8325
	10.5647	72.3731		10.7087	15.9635		16.1585	35.1421
	11.436	6.51709		9.77514	11.1867		6.21481	45.4256
	47.4595	46.3863		23.2174	20.5787		31.128	7.39214
	48.1056	42.5553		22.9262	19.8874		6.97177	30.4262
	42.7975	32.317		16.8282	7.87714		11.7917	7.47368
	41.0177	16.0296		18.6444	7.96241		9.30928	13.6517
	43.1989	8.05203		39.6961	17.0476		16.9501	22.1881
	17.1273	21.0313		25.4194	22.9528		40.7107	21.1303
	9.24577	10.9763		27.3074	10.1519		20.9427	11.1867
	11.1867	37.855		22.4225	10.6967		39.8747	14.9155
	19.8989	50.4612		17.2011	21.4172		10.0319	9.09549
	28.7268	9.54631		21.1303	9.68553		14.3944	22.412
	47.774	19.5809		31.615	6.79104		18.655	11.0845
	9.94369	30.7269		27.152	21.0801		15.34	13.5491
	24.5	37.0291		23.6163	14.2384		17.9596	9.91262
	25.0407	18.4304		8.70073	9.05795		7.39587	8.27489
	31.7216	40.8606		18.8224	24.8592		33.4113	20.636
	37.1195	22.8742		19.8525	18.2218		7.39637	8.11144
	70.8488	46.8608		23.3179	25.6701		21.4576	13.7279
	51.327	34.8029		18.3585	60.6005		25.4688	7.45777
	46.2032	6.21481		14.9155	11.1867		5.92607	9.44787
	15.5857	10.6134		9.61455	16.977		32.7635	7.96154
	38.3554	41.6552		10.7225	17.8339		34.8243	9.05497
	30.1627	38.9239		20.1578	29.1984		22.9495	25.0255
	54.8598	39.7748		14.3835	25.3734		28.0633	14.9155
	49.5864	23.6163		16.989	22.0187		39.6728	32.1466
	52.3659	12.6507		17.4898	17.4015		52.3391	11.1867
	48.3837	21.6191		21.1303	18.6862		28.4916	34.8419
	8.01126	22.9704		11.7451	10.0207		13.3253	49.9519
	10.196	27.7963		22.9897	17.1207		12.7491	12.9524
	32.2393	38.5767		18.6248	12.9471		10.912	20.2232
	50.5211	16.8982		8.27414	11.1936		14.9155	24.2885
	42.595	40.5761		18.4739	7.45777		32.1558	7.85166
	37.7066	32.749		19.7438	35.7048		14.4264	31.4938
	39.4745	23.0535		6.80248	15.1691		23.6897	19.309
	56.7729	10.6948		28.7504	9.94369		7.60145	11.7401
	27.1413	37.6968		20.4156	30.0598		15.2086	44.9963
	32.317	34.8029		15.7028	30.5251		10.5292	8.70073
	8.70073	39.006		15.6837	10.3986		7.73718	10.1446
	52.0179	37.1244		7.15386	14.1704		24.5584	33.1913
	48.094	43.6184		22.3733	49.5063		13.5475	28.5881
	72.403	19.2633		17.4796	37.2778		13.1156	16.1585
	12.3835	64.3537		14.9155	13.5485		11.6196	44.4093
	38.3454	37.4548		18.4283	11.8447		6.82821	12.4296
	44.5142	13.8814		11.3088	22.0266		23.6163	18.1054
	20.0611	19.6899		7.45777	11.701		7.39935	20.2901
	35.3458	10.7873		13.324	24.8592		50.0958	15.8275
	11.2729	27.3346		25.6128	12.0612		5.40514	6.28404
	49.4052	39.1662		18.6444	22.3733		26.9191	19.0684
	48.0126	47.4717		17.4015	9.08803		20.5787	27.3452
	13.3204	44.3894		14.348	7.2492		9.28069	33.8042
	58.1475	56.9618		7.29357	23.0588		19.6062	13.5554
	9.94369	29.156		9.04615	10.7198		34.474	8.70073
	57.2776	7.92959		32.5745	23.6163		14.9155	27.747
	11.1867	16.9939		18.6444	19.787		7.91841	11.1867
	9.68441	9.27187		14.0335	27.3452		7.13174	9.60125
	27.7339	37.2888		21.1303	18.3869		6.21481	12.314
	16.724	43.2903		14.0572	16.1585		19.4606	16.7638
	66.5351	9.94369		32.3583	11.1867		22.2137	17.4015
	66.9074	17.3909		25.9762	6.02824		17.4077	30.5267
	76.3029	22.4124		16.1585	11.0037		11.6876	23.4373
	6.82261	6.21481		25.8521	19.1438		28.3771	35.7586
	41.996	12.4296		18.6444	9.94369		21.1303	21.4146
	57.849	44.309		24.8592	27.3452		13.6726	9.7954
	43.7995	25.8521		21.1303	15.1649		10.9118	33.5159
	8.70073	32.6939		22.3733	31.074		8.95355	10.5292
	21.4602	34.6367		10.9108	12.3457		7.45777	18.2989
	28.0437	16.3834		30.7936	5.92594		65.8531	34.9655
	45.4069	34.515		22.9339	19.8874		23.175	11.3917
	49.7184	6.25831		18.8224	8.70073		37.8417	29.1846
	49.9153	34.1802		13.0648	41.7371		6.82261	10.1253
	46.2534	7.946		18.6636	11.1867		23.8515	22.9156
	45.9896	8.58687		18.1044	17.962		29.3355	9.62263
	36.9239	30.4749		14.9155	7.39525		41.0384	19.1888
	9.4956	25.434		18.6444	18.0499		10.569	14.1877
	44.1001	43.0326		17.7361	20.126		34.97	26.0947
	47.9133	7.39661		14.1756	23.2881		12.3242	31.3086
	6.21481	57.4715		22.6456	27.8167		12.3811	18.7304
	25.4459	44.4932		21.8417	28.2253		10.7664	8.27477
	33.56	40.2161		32.317	45.1149		16.3131	7.08749
	52.5371	9.94369		24.8592	7.31346		22.1322	24.1156
	13.0221	32.1701		6.57129	5.71489		21.0488	32.3113
	39.7748	26.5114		29.0197	7.12391		28.7248	47.8282
	37.2888	43.5721		11.1867	19.8864		22.7787	32.494
	9.51735	6.4772		18.4023	16.1585		25.8817	46.8576
	26.1022	10.8947		18.7038	14.9155		24.4006	8.39993
	11.7401	38.76		24.8592	12.4982		7.91841	23.5423
	68.8991	22.3392		13.6726	9.94369		44.6576	20.6948
	32.9236	46.8946		17.4282	24.4247		22.3733	8.64604
	11.7276	42.7679		26.9374	8.70073		12.4296	37.1049
	62.6584	11.1867		21.9954	14.8088		12.9964	12.9218
	38.1649	10.6301		19.642	25.1059		46.2942	8.70073
	21.1303	19.8874		29.1179	28.1148		19.2386	16.5531
	55.1303	48.1855		28.0216	15.2022		16.1585	20.6143
	33.0817	37.6825		11.6129	9.47758		13.6726	9.31015
	36.7398	34.8029		18.6444	13.4573		30.1847	15.6029
	35.9556	24.8592		31.9941	19.8874		43.1418	23.8392
	51.837	22.1179		52.9808	24.2596		22.7646	13.6726
	48.2706	20.7775		19.5307	9.13589		22.0846	42.7308
	49.7184	32.317		17.1041	6.21481		16.1171	7.45777
	34.0713	7.92959		21.3864	25.7082		13.4451	18.4048
	58.0167	12.8218		33.61	22.3733		11.1867	23.9699
	7.22508	17.599		14.5233	8.82589		15.0777	21.2525
	53.2176	38.4569		23.6163	37.7226		29.9675	8.49427
	66.897	30.637		18.7526	24.9732		16.8521	6.79701
	32.1773	10.0327		17.4015	14.5965		17.4338	10.7767
	50.7009	43.9203		23.6163	18.2206		34.6444	6.90465
	9.94369	42.3852		14.9155	17.4015		19.8874	14.3517
	50.4131	13.5846		19.2934	7.15759		29.609	42.232
	27.6769	9.13415		14.9155	23.6163		12.3025	18.3242
	12.0509	34.7278		35.6796	14.746		34.7758	19.8874
	30.8718	26.8641		26.1022	10.8093		17.5757	21.3303
	49.7005	9.6061		9.9238	20.237		13.0648	15.0137
	53.4087	44.7466		20.1504	19.9484		34.4836	28.3746
	29.1498	12.2392		14.7395	20.2513		19.358	15.3069
	29.7533	19.8874		18.4835	22.3733		14.4287	11.6141
	45.3927	30.9376		21.765	13.1923		30.2175	21.1303
	49.1287	17.9155		19.7313	7.61488		13.6726	29.3103
	6.51709	34.97		11.1867	22.9041		25.6336	20.3865
	22.977	56.8606		23.6163	32.8976		18.8616	7.45777
	36.1776	21.8475		9.94369	31.6073		24.076	22.3733
	26.1022	59.1488		18.3212	11.4149		12.4296	13.6726
	73.2972	34.4072		14.5939	32.317		31.5656	26.1022
	42.7388	28.2007		7.56789	20.3601		7.36591	8.94025
	19.0995	40.1849		13.8297	28.6893		22.8786	19.7017
	45.1867	12.7115		29.0788	12.9191		11.1867	15.5601
	37.8084	13.1273		18.1258	27.77		21.9713	46.071
	8.07776	9.38461		15.0436	30.2283		29.8584	10.9251
	61.851	13.5488		17.1511	9.94369		28.6228	29.1171
	7.39525	17.4015		10.9002	9.22277		7.22024	17.1795
	47.6954	7.39525		9.94369	16.4208		11.9866	16.0359
	45.5962	7.45777		11.2479	36.0459		56.9563	27.0788
	14.1006	33.1308		31.836	13.503		7.39612	48.032
	37.0988	47.8272		17.0742	7.45777		8.24469	16.4926
	7.86869	56.6545		12.0962	8.70073		23.7013	18.1594
	55.3262	31.8265		19.1088	20.7804		25.1737	7.45777
	48.1199	32.4011		25.4887	22.4312		32.317	32.1595
	64.3099	40.0267		9.79839	14.812		26.8302	8.27414
	14.4713	6.51635		26.8631	10.598		15.9161	10.8958
	45.7339	9.94369		30.5831	12.4296		40.7609	10.1249
	46.9653	31.9736		22.8315	7.27257		7.87789	13.4778
	34.4321	53.4473		11.9588	30.7477		27.152	21.1303
	47.6012	22.3733		20.0031	34.871		10.9118	38.5165
	57.2326	12.9069		14.9155	9.67521		20.2252	47.2114
	48.9037	17.0713		17.3758	17.6267		27.9848	8.49017
	8.70073	15.8272		38.6244	22.4669		8.2857	9.94369
	11.8371	10.7087		24.6278	23.655		14.9914	17.3691
	55.7361	110.296		24.4156	7.36541		12.1402	34.1685
	28.7488	41.8169		25.4869	12.6807		13.6726	8.55679
	14.1147	6.67097		16.7244	9.45782		26.2061	7.45777
	28.9928	24.5659		17.1058	16.1933		11.7907	37.6902
	44.7363	11.7176		7.45777	18.5599		25.4709	19.7738
	15.6468	32.8859		15.4936	19.9484		27.9664	52.7151
	6.82386	23.1361		22.6858	25.1634		8.11144	11.4949
	38.4452	36.3198		24.8058	22.345		10.5009	7.45777
	50.5988	52.4194		11.7323	16.7951		7.93009	29.4896
	11.5721	37.9728		20.1713	20.7239		17.4093	10.9708
	47.2325	44.7466		8.32635	18.6444		18.5614	32.6267
	49.8688	23.9737		20.1758	24.9941		42.5555	33.3024
	36.392	42.5512		12.6686	11.9742		25.7243	23.3751
	18.8972	25.8939		18.1747	27.6008		16.4823	14.9155
	44.5257	27.4983		13.6726	27.9865		11.9866	51.4694
	6.21481	38.0411		35.0122	27.6981		11.2471	8.70073
	42.9554	16.1585		18.6444	21.1303		31.3212	39.6256
	36.0459	14.4507		29.8311	19.335		33.7683	8.47352
	26.1022	24.3307		8.53579	12.4296		8.29975	47.9293
	42.2476	26.1022		25.4075	9.6864		23.5664	9.03509
	31.2027	14.9516		26.5273	6.80621		5.63745	12.2899
	34.0825	46.4345		16.9024	25.1634		22.3586	13.1924
	42.7608	15.0698		9.87035	12.6686		14.043	33.56
	7.45777	40.7573		24.8592	18.8407		17.9608	9.27373
	15.668	9.71871		39.909	17.4015		18.6444	15.9318
	13.17	42.202		8.79656	20.835		11.1867	9.9857
	35.1051	54.0746		19.8874	28.0074		18.1419	12.4296
	64.4954	5.57816		26.7744	7.39649		12.5767	11.2602
	16.3168	9.03757		42.7154	9.59243		42.6052	33.5278
	42.8641	26.8133		13.4477	21.895		8.47923	17.3773
	41.6766	6.79216		14.2456	18.6444		7.76254	48.1931
	47.2887	19.2459		12.1482	8.27489		29.9146	21.0684
	39.9346	10.9699		18.9507	14.6147		57.1762	17.4015
	55.1939	26.7337		23.4988	17.9987		11.3842	8.47849
	9.54383	34.8662		18.4227	19.0894		18.1134	15.6214
	53.4473	46.6969		14.9155	23.3125		25.17	8.01325
	74.1213	27.5811		20.3689	38.5995		16.4684	34.5623
	57.1192	38.9319		18.6444	19.8874		21.2405	14.0478
	60.6397	18.3968		13.2067	32.0839		12.4296	12.4296
	5.1747	7.45777		22.3733	18.8194		24.1195	32.5119
	46.7871	51.0284		20.9354	11.1867		19.5719	18.326
	15.2485	7.14914		19.8874	27.9999		11.1867	21.1303
	59.3081	31.074		20.7387	12.0882		29.1683	19.0726
	13.4836	8.70073		16.7125	30.9354		26.6117	18.2989
	56.6109	11.1867		14.5128	24.863		19.8874	17.0645
	52.2044	20.0549		17.0355	10.205		39.7199	27.947
	54.4246	41.7953		12.004	7.6585		8.93888	7.56789
	25.8962	8.80128		13.9048	9.87035		14.6725	7.39574
	51.478	37.7183		28.7303	17.4015		17.1454	17.396
	49.9096	33.1129		20.8535	37.7216		37.2888	24.9751
	44.6263	7.45777		29.659	21.1303		6.21481	19.4716
	11.3525	7.45777		16.1585	22.3733		41.0384	8.77642
	15.6624	36.4943		27.2016	17.8724		7.45777	6.57452
	26.5273	28.4924		30.7675	11.7897		9.90143	21.5281
	47.2472	48.5768		40.1228	15.7791		28.5746	9.13328
	17.0174	51.856		18.5437	19.7882		19.4557	28.9376
	30.7028	7.80915		25.6261	30.7944		10.9287	9.60125
	39.474	59.0823		12.398	18.724		8.12747	9.94369
	62.7385	18.5028		22.3733	15.7819		18.6644	28.2272
	6.70478	21.8253		23.3027	39.7748		54.1511	43.5602
	73.8324	25.3922		20.7793	8.34648		26.1022	14.7453
	53.0492	43.326		18.6444	18.6444		21.3043	11.8447
	57.4924	49.4851		15.8318	42.7976		17.942	10.6949
	60.6907	30.0112		17.4015	28.5145		19.5318	44.4333
	38.6452	47.4724		23.8603	10.7241		14.3333	6.70727
	58.2526	38.323		27.6099	13.5996		8.27501	13.8629
	13.3546	7.45777		19.7252	7.39525		44.9324	11.1976
	25.8543	22.3733		48.4755	9.05423		6.21481	14.9155
	35.8479	22.2373		22.0464	39.303		8.27514	35.0576
	36.9428	25.1642		11.4746	31.4334		16.9227	41.3562
	11.1867	39.2597		21.0016	19.725		28.0084	29.8311
	72.1983	46.1709		25.2812	33.0183		8.70073	10.4578
	58.4192	8.55679		8.70073	13.1911		31.792	47.0693
	59.6621	36.6942		15.1127	8.70073		23.3992	8.20603
	38.426	43.4985		14.8088	7.7163		7.45777	34.5583
	6.36433	33.56		13.9149	16.1555		30.9327	15.4936
	54.5503	28.5881		14.8681	12.9525		22.7198	17.6145
	8.2202	26.8319		5.72384	10.9708		7.39599	22.3733
	21.1303	32.4061		11.5951	22.8742		33.397	18.1006
	7.39574	39.9875		11.9779	24.8592		29.4376	8.51553
	30.907	33.5478		15.5373	20.7387		34.7758	18.5601
	7.80915	20.9071		19.8874	23.2437		38.821	11.0111
	33.503	19.6324		46.2854	19.3571		6.36396	11.9645
	26.3243	21.0866		18.6444	20.2777		30.7792	8.70073
	48.4008	9.93971		20.5787	22.9302		30.7916	28.2129
	49.1829	32.2598		14.7614	33.601		19.5075	9.01756
	34.8025	28.5881		27.3452	18.6444		16.1585	11.0047
	20.5115	12.3804		10.7877	12.1943		17.7167	27.3675
	30.3689	44.5229		18.4265	7.68684		8.76623	34.9784
	6.21481	29.2742		16.1003	11.1867		14.3795	44.8549
	31.1282	20.2319		22.6194	9.54731		21.7023	11.4758
	7.92959	23.5447		19.8147	22.3385		5.85348	13.1238
	11.7897	79.3325		24.0585	22.2148		27.9653	9.94369
	72.3825	21.9408		25.8521	10.4501		17.7918	18.5217
	6.21481	42.2174		17.7619	41.7138		14.2537	11.9113
	9.98931	38.1567		18.5783	6.17603		14.6801	16.1003
	35.7024	33.0021		21.1303	11.7823		72.6876	17.7731
	30.9451	41.0177		27.3452	21.1701		23.538	11.7915
	46.9163	32.3788		22.4141	24.6612		21.1032	11.3982
	30.4646	48.5426		19.4448	10.5705		27.3452	22.1598
	11.1867	19.7743		23.6424	34.0855		34.6239	25.5815
	12.0772	23.9069		18.448	16.8527		9.94369	36.7157
	55.4366	12.4296		17.9051	26.1022		23.218	7.7352
	43.8199	6.21481		23.6163	35.8629		23.6163	10.9108
	73.8311	33.2241		21.0781	6.33351		19.8874	9.03707
	40.434	36.7649		7.45777	16.7499		11.7897	21.1303
	46.2631	10.4496		30.8338	20.0112		26.0147	16.0111
	64.634	32.0044		9.073	23.6163		13.3482	9.89671
	47.2325	52.157		45.2867	18.6444		9.70156	28.5363
	18.0067	36.8165		32.317	20.4472		6.38509	12.67
	45.9896	64.3268		6.08355	9.03769		20.7645	9.15404
	63.6498	11.7906		27.7446	18.7563		20.1467	29.3135
	12.0427	12.8229		10.151	10.0319		19.4307	10.1955
	50.9614	20.8002		39.9678	23.4756		24.2478	9.6941
	36.8524	32.5677		16.1585	21.2616		34.5005	8.41907
	10.7432	38.5318		9.41817	5.63745		13.4389	10.912
	56.5785	11.0505		19.3986	23.8476		25.8521	19.5307
	41.6414	8.5635		19.4594	19.8874		8.80887	36.2895
	58.4192	28.6211		27.8697	17.7329		13.6726	33.56
	41.6735	22.4103		9.6854	28.2807		24.0453	10.1453
	6.14918	46.6782		17.4015	24.0353		40.2861	10.0108
	54.7211	13.932		16.1585	26.532		41.3295	8.06483
	32.6799	43.9408		11.9529	24.2875		24.4247	24.4206
	48.0828	22.4203		7.45777	29.8135		23.6163	16.1585
	44.6779	7.45777		23.2301	9.54681		23.5616	21.4076
	27.3452	43.7289		14.9155	17.1729		5.19645	22.0788
	35.9485	10.9368		29.9684	12.4296		51.012	34.8029
	11.7967	39.4941		26.2796	26.7269		27.612	15.9735
	7.45777	11.3163		19.6118	28.1966		8.32709	10.1873
	17.2176	16.4969		21.4576	10.4511		9.33339	46.4074
	26.1022	7.45777		19.6998	12.4296		17.065	14.2037
	50.6668	41.7639		25.7119	29.661		13.6726	12.5221
	32.4537	12.6701		26.731	36.3478		27.0233	12.9069
	51.5742	42.0024		22.7187	26.5387		41.447	12.6686
	57.5987	18.6506		18.8872	28.5881		11.1867	13.3871
	29.3771	39.5938		24.1937	26.1509		33.1694	9.25198
	48.4755	28.6432		20.9327	24.8592		25.0551	40.7911
	67.2604	7.45777		6.70702	24.4702		12.7904	32.1837
	54.3731	54.7153		23.5798	11.3674		27.4256	13.2926
	46.6247	12.6701		16.1585	27.3835		29.5439	25.293
	62.5085	10.6975		18.6444	5.98275		11.8826	13.6726
	16.1585	21.7225		28.5038	22.8787		50.6637	9.61604
	30.6058	22.0169		13.844	7.56715		10.058	53.9659
	31.5559	11.0037		25.9627	54.1766		17.8393	14.3935
	31.3119	42.0445		11.8162	21.4059		15.742	34.1357
	60.0668	45.3702		24.9784	33.3506		13.8692	8.70073
	67.1199	37.3438		7.373	27.3452		25.8542	15.5
	55.612	21.1008		25.3084	32.7934		26.1022	34.6382
	38.7522	9.60722		25.6935	14.9155		21.1303	6.0838
	32.6571	29.0435		11.9938	6.8691		16.9565	13.3054
	58.6816	12.4296		36.3432	19.5443		24.331	13.4768
	59.6516	15.1094		9.68441	6.86388		67.6303	9.86973
	7.74638	26.7756		37.2888	25.3811		26.4988	18.9943
	56.6959	25.8253		18.7961	18.7321		14.581	9.91063
	26.1022	46.2733		9.9857	62.3973		28.1231	21.0528
	63.8458	61.489		17.9025	21.1303		32.1839	34.5163
	21.5428	9.87035		14.0154	8.70073		21.5681	42.969
	52.2988	30.2801		6.21481	24.8592		46.5693	19.9211
	23.8542	65.8769		24.0574	32.317		33.2313	8.76822
	6.51635	20.9753		14.813	19.9484		23.4304	17.658
	32.2087	12.5461		24.8592	13.9655		10.7665	12.3252
	8.27414	18.1275		22.3733	17.2206		23.6163	21.8805
	43.5036	44.0927		31.074	6.21481		21.0975	16.1585
	46.6313	31.9516		7.71456	33.2432		11.8986	18.3108
	37.04	9.5084		14.4268	48.4755		8.65001	41.1117
	59.8759	7.11434		14.9155	17.5737		21.1303	38.1679
	64.3544	23.9658		14.2088	11.5915		17.4015	24.1187
	11.0037	29.8267		19.8991	20.8998		10.5923	9.54719
	53.2302	31.5867		17.4015	18.6444		17.3954	25.8551
	41.2505	27.4558		28.698	23.5387		13.6726	13.2062
	35.8545	23.7256		27.5992	22.5331		6.00164	23.2294
	37.8468	16.1585		21.8132	22.9528		21.9248	23.5193
	35.5875	32.494		26.2351	6.50529		6.21481	22.4354
	49.8935	14.6377		12.6976	31.1784		24.2843	12.2801
	33.2526	69.581		19.8874	23.0476		14.7508	10.7304
	25.8118	6.57427		20.566	18.3304		27.0294	18.9757
	44.943	31.1834		20.8239	31.4652		17.0655	21.8106
	34.2182	8.4944		17.128	27.5748		14.0069	43.5383
	56.6637	43.9065		26.5447	16.5528		23.2174	37.2128
	68.3529	35.7317		18.1641	25.4464		28.5881	42.3357
	39.9786	44.7814		19.8874	40.7034		19.2516	29.5807
	8.70073	9.15379		6.7535	17.4015		19.8624	10.1794
	19.8874	38.9803		19.9331	18.1281		10.5806	36.0567
	60.9051	44.7396		33.021	13.2728		27.9704	19.4545
	20.1745	7.61562		25.1895	36.2491		10.0328	39.5832
	41.7398	41.4493		17.301	25.7555		35.9781	37.4165
	44.4543	11.1331		18.019	19.9484		20.3309	29.515
	26.0848	67.3871		9.94369	11.1867		17.3758	12.2085
	7.45777	11.0111		20.0031	14.4358		6.86487	27.11
	49.5605	38.2494		11.1867	12.5015		19.8794	32.5023
	45.017	20.3587		38.2846	21.6166		22.3979	47.7481
	31.074	45.5149		8.99394	16.1585		16.2145	8.47849
	32.7756	12.4296		13.5043	24.8592		48.7074	12.1007
	10.243	43.5036		22.3912	14.746		28.7504	10.1654
	28.7283	10.0328		19.0749	23.2937		31.0114	38.3083
	64.1584	7.45777		8.51839	7.45777		36.0392	9.03509
	29.3476	5.70768		12.4296	34.5881		27.7958	40.2752
	14.6296	26.7766		19.8874	17.4015		10.6836	9.01918
	67.5689	51.1447		18.7961	19.2366		24.6116	21.0684
	55.8742	26.7878		30.0931	24.8592		23.4373	19.8981
	51.2409	22.2955		25.1656	6.82286		16.3238	16.7752
	36.5321	40.7423		13.4451	20.39		14.6658	9.56384
	7.45777	17.0145		20.4671	44.4156		8.13058	21.6263
	47.0241	11.5869		22.1082	18.379		38.5532	26.8575
	26.731	11.1133		14.5148	20.6123		30.0641	12.3897
	49.6378	42.0063		16.5925	35.7881		5.66741	14.1821
	52.1527	34.0273		25.6409	26.8069		30.1905	36.0459
	54.9966	12.1159		5.64789	9.50803		14.8622	8.94833
	22.559	32.727		7.45777	10.0319		21.9866	9.43979
	51.1374	10.7304		11.1867	18.8209		10.5897	23.0527
	26.2487	18.3675		37.2888	15.4997		17.7731	8.40192
	57.1762	35.4821		9.27237	42.34		13.324	8.86766
	7.45777	11.7548		21.1303	9.94369		20.1253	37.8764
	40.1324	14.7595		38.6018	28.8591		50.3906	25.6592
	61.4674	31.074		26.2761	22.2373		15.7102	15.3053
	59.7004	20.2349		16.5955	40.6815		26.7317	35.921
	30.3345	34.4883		17.8436	23.7863		14.4352	24.8212
	9.12085	34.6411		12.4296	7.39686		19.7014	39.2425
	41.7573	40.7714		24.8592	23.6163		15.1281	39.8598
	9.04627	50.8707		23.5312	12.9499		24.5671	26.392
	61.8869	20.7596		19.8874	10.6967		15.4863	18.8962
	13.4797	23.6163		21.2674	18.2884		13.9982	18.2255
	41.2166	43.845		22.345	15.4212		29.3299	28.7548
	22.0521	9.45048		14.6214	16.1585		35.3241	12.0965
	40.862	33.9449		14.1322	26.8045		42.7468	10.7241
	39.018	37.2888		25.6913	21.5507		11.7495	15.6777
	30.0288	56.6186		13.6726	13.394		40.7189	26.5003
	51.4109	24.0694		11.1867	17.0631		18.6444	32.6001
	27.0495	68.3685		16.5259	35.7549		37.101	43.5036
	41.0177	25.1394		9.15304	21.1303		16.0707	8.62839
	57.4926	24.8592		28.5881	34.8029		24.5104	11.2729
	37.5449	7.36541		29.6194	37.3039		14.2074	9.94369
	46.9212	40.3926		20.7776	32.6701		20.1552	23.9737
	60.1337	40.9777		16.1585	8.36774		35.8907	41.3042
	32.5308	48.211		21.1303	20.8723		32.2622	15.714
	51.4437	9.94369		33.56	27.2184		10.0333	28.2617
	39.396	7.39599		32.6348	28.5881		13.2062	11.0146
	34.1272	13.0933		17.5263	7.22508		15.3066	8.83932
	35.656	23.5376		23.2524	6.21481		21.2611	52.5628
	46.1943	10.1868		25.7631	13.1911		7.45777	20.1552
	23.7322	7.69927		27.9792	26.2782		24.0798	16.0934
	42.8465	35.0653		9.94369	25.9217		20.5787	10.0319
	12.0437	7.373		19.7016	11.0111		12.4296	32.6001
	22.8786	39.9769		22.2965	19.8874		32.2589	16.1842
	27.0169	23.9597		37.2888	16.1585		7.45777	11.1867
	37.112	22.9554		23.2241	21.9154		19.4116	42.7622
	43.0655	61.0227		7.36591	39.7748		61.6889	33.68
	60.9828	54.9023		19.5559	33.5685		50.3689	39.325
	28.1725	43.7792		33.241	21.1103		35.7361	38.0237
	17.408	10.6745		9.79975	44.8639		6.29187	21.6905
	34.9789	7.45777		13.6726	14.8734		43.1459	15.8394
	64.6191	22.1635		9.54656	8.70073		45.1916	27.1663
	50.566	43.4012		17.0631	15.9635		15.4887	9.7821
	31.074	7.36579		11.0633	32.0721		8.02456	16.7437
	36.0312	62.7708		12.634	22.3733		32.317	11.1867
	50.3033	9.60187		39.5401	14.9155		19.3767	6.75301
	33.8233	33.4977		15.3069	7.57324		20.5409	17.3778
	39.4812	23.8747		19.8874	27.5726		26.467	14.9155
	52.7346	33.8555		19.186	19.7419		21.747	5.14897
	46.9899	10.7095		20.4442	16.4404		19.7816	14.8611
	27.2416	49.4472		13.773	17.4125		13.1903	11.8162
	53.8094	41.8823		25.4795	11.8371		29.8311	22.1185
	14.8192	8.70073		19.8874	8.08894		35.0494	29.8959
	28.0226	24.3675		14.007	8.70073		8.82652	13.6726
	5.7692	39.1984		19.3281	5.98275		7.36591	8.86766
	60.3725	35.1568		17.4006	10.6832		20.0205	16.011
	40.3962	35.5598		11.1867	34.0221		9.90143	48.7498
	44.7466	29.4631		31.2934	27.4129		32.5299	21.1303
	11.7485	26.4328		30.2491	17.1357		24.8592	12.6698
	43.5036	43.4332		22.8088	15.317		14.9155	47.2229
	49.4097	13.1794		22.0443	9.35651		11.8912	59.2213
	11.0887	29.8311		13.8965	21.4576		44.595	14.5926
	45.5212	34.4226		9.08306	37.0887		17.4015	10.7034
	31.9543	44.0743		12.7008	22.169		13.5475	11.2948
	11.9784	25.5892		18.999	26.1159		19.8874	35.6203
	6.21481	18.6444		16.3202	8.94758		33.56	17.0631
	7.27257	14.8604		21.6922	7.21701		26.731	7.39599
	40.235	44.9417		25.3614	6.82212		13.25	10.4851
	49.4497	61.2054		11.0845	11.0505		41.6757	11.431
	25.3532	18.4265		19.073	9.07262		18.0814	7.93009
	35.2678	37.3371		10.8093	9.90155		50.9237	29.0982
	67.8564	7.45777		13.9068	29.8311		21.7966	9.13079
	61.3183	34.6553		25.171	16.1585		9.12147	27.6121
	19.0662	33.4636		16.1585	16.1585		7.45777	13.3213
	10.3172	51.2146		17.1728	24.0611		20.8298	8.70073
	34.4959	24.2827		19.1665	28.1006		25.0954	12.4296
	9.94369	43.3963		16.8674	20.0031		16.1585	23.3145
	34.9452	44.8772		19.8874	20.5399		23.3378	33.3621
	58.7175	27.0717		29.6343	18.3707		15.0468	44.3123
	17.1846	24.3435		7.88037	16.7499		31.704	26.1366
	43.5036	47.5324		24.0943	10.6338		37.1342	51.8596
	75.8206	12.104		19.8874	21.8484		26.1022	10.9246
	31.4718	12.4296		18.4895	30.6422		14.2474	35.3588
	38.6841	12.9054		40.2861	19.7815		37.8623	22.0299
	21.1303	31.1495		19.4179	31.074		13.4805	8.86778
	32.317	17.796		9.94369	16.9938		14.7815	28.4914
	45.9896	29.9675		19.8624	15.4053		32.9723	26.1022
	24.4548	26.0505		13.992	12.4296		29.4131	15.5601
	45.9896	35.1284		45.9896	14.6296		19.7016	15.0458
	30.8765	29.6403		19.9137	23.2502		10.0255	13.2487
	14.8882	8.18042		19.8874	12.4296		39.781	11.7906
	10.6067	37.2978		26.1022	7.45777		7.0287	30.6206
	49.7463	24.7631		6.15763	20.2513		13.721	36.751
	6.21481	27.3452		19.8874	18.0321		12.9626	14.4277
	48.607	13.4836		15.7028	30.1005		26.0704	10.7972
	42.3032	8.18092		11.1867	6.90204		31.074	14.7103
	29.9671	32.8341		23.3613	26.0363		28.315	31.5967
	49.8522	8.62764		31.2802	22.3895		38.3623	12.9446
	24.9751	30.3307		31.4817	15.4148		10.3163	9.68441
	38.5318	19.0405		8.5635	20.6351		38.8724	40.9014
	70.2253	17.3678		16.9143	33.3569		10.411	20.2938
	9.60187	45.2612		14.8867	29.76		23.2653	31.2709
	26.0052	9.51263		17.4131	18.0602		24.082	13.3927
	9.87035	37.2778		17.6451	9.60187		6.2997	34.0169
	24.1301	12.4432		8.85983	29.8311		25.7886	13.6041
	34.8029	55.5227		26.1022	25.0258		15.3067	45.0435
	36.8338	37.4165		18.6444	10.3329		7.45777	9.05448
	8.17769	46.0722		20.1521	12.0438		20.3407	27.984
	25.1946	20.2424		24.9333	21.7553		23.3945	27.2482
	18.5537	8.70073		24.8592	31.074		41.3814	23.6163
	29.3711	10.6575		26.8523	24.8592		46.4968	11.3186
	59.2502	29.7231		25.5722	17.0833		11.7323	18.3526
	52.2044	17.8431		28.15	17.0236		16.6964	25.4058
	47.6607	23.4969		44.8302	13.0834		17.9715	12.4225
	14.7439	12.1007		40.083	9.41369		10.9002	10.5701
	30.7578	32.8977		14.9155	8.70073		7.39525	7.37312
	35.2519	42.733		26.335	20.5397		8.70073	32.8326
	40.7927	10.0705		18.6444	11.7132		30.6118	12.6495
	11.8987	33.6468		23.4932	14.6309		32.4368	9.87843
	24.19	21.5061		21.9444	26.1022		40.7965	22.9278
	55.7346	17.1795		21.1303	6.97189		28.6756	10.0201
	17.4015	6.95101		26.1738	5.63807		14.0225	11.1867
	23.5118	48.3288		27.3452	19.8864		44.7628	25.3639
	51.2008	52.4379		15.7386	13.8651		20.73	54.7466
	30.4908	8.70073		20.4521	14.5112		49.5227	41.9478
	50.4612	37.2888		24.6018	10.5653		10.912	7.44932
	28.0367	17.6553		26.731	21.7894		23.2502	13.208
	25.9883	31.074		18.7275	30.1764		17.028	33.4123
	7.71531	22.7835		24.8592	15.5637		26.5171	9.7703
	36.8129	25.1895		7.45777	48.923		24.6913	12.3811
	8.56425	34.831		20.8395	14.9155		9.94369	8.47289
	47.1239	13.9939		19.3783	13.6726		37.2806	20.3411
	66.0262	14.4343		38.5318	21.4416		7.45777	27.6875
	32.1649	8.70073		18.0639	13.4416		29.8329	16.8544
	9.17927	10.4519		12.6676	9.1431		6.21481	22.254
	37.8289	37.2888		16.5979	10.5688		6.21481	42.4546
	20.5803	15.2971		8.70073	15.6842		16.5986	54.0658
	7.93009	29.7018		10.751	8.17396		21.8557	46.657
	11.8693	55.8014		13.6726	43.6937		14.7114	9.53476
	55.1984	7.91132		50.9614	7.1249		21.8397	18.9563
	34.8029	62.9532		41.0177	22.9709		51.4673	31.074
	31.6511	22.0464		5.25598	6.76917		47.236	28.1987
	11.8013	7.45777		17.0528	17.2304		31.1286	22.3471
	33.6237	5.22765		11.8978	20.8445		7.45777	36.8825
	35.1777	36.5592		16.977	36.9169		22.078	17.716
	69.4206	18.5201		7.2129	47.2325		15.768	11.4048
	14.5651	15.7248		26.5939	23.5588		48.8518	20.8304
	55.9333	17.6881		22.3733	6.28342		11.5958	28.913
	12.3196	10.9241		19.8752	11.1867		29.0256	29.0418
	14.4312	40.6527		21.7394	29.8311		26.8806	14.495
	13.8994	34.0211		15.9481	9.94369		18.7242	7.18693
	8.5635	18.4534		19.9652	9.77092		6.8691	12.3242
	29.1693	12.2238		23.576	29.8311		23.6163	7.39587
	11.1336	10.2561		41.1194	22.8556		17.1514	8.70073
	13.428	19.6312		11.7956	18.6196		18.4749	7.36541
	41.9191	34.8795		15.4819	9.79839		18.1781	15.0006
	36.0459	8.83385		9.94369	22.3385		11.4678	17.1316
	30.836	11.8001		29.8311	22.3733		35.012	9.42587
	28.222	55.1141		11.7956	24.3675		16.1842	20.8743
	28.9461	41.637		29.5526	37.3926		6.51635	12.264
	80.0865	23.6163		23.2046	10.5555		15.0017	14.074
	8.9175	32.2993		19.8874	29.8449		8.70073	17.2302
	10.582	23.0533		25.9374	30.1337		9.94369	16.7843
	15.6225	51.3063		19.595	10.7095		18.0739	18.2402
	25.2716	30.0545		26.034	15.4227		8.32709	43.0109
	65.42	8.27414		13.6726	24.7631		31.9809	29.8311
	14.5247	19.6948		28.5881	14.2763		36.0459	39.5245
	40.1408	10.569		24.0862	30.4015		13.6567	26.6906
	6.25794	16.1585		13.6726	17.9545		24.9753	42.9692
	31.7466	51.832		16.3186	14.6647		58.3775	47.2325
	58.4043	23.081		11.6187	45.8136		23.8722	28.8622
	42.0351	35.6497		17.0631	26.1022		9.87035	7.03267
	25.2383	42.3815		7.26871	31.317		31.5444	15.2587
	59.9552	10.8965		11.0845	28.5881		44.8053	17.4226
	23.7004	35.1051		25.229	16.0179		12.7073	21.147
	43.9032	39.911		16.9199	27.3382		9.94953	8.70073
	11.0835	8.70893		19.1212	24.8592		18.516	49.4597
	44.7466	19.309		23.0024	8.06346		25.8824	19.7806
	26.2813	31.3092		35.7891	31.7833		60.9051	16.196
	46.4751	28.3774		30.0444	12.4785		40.3067	6.21481
	9.13315	18.6121		32.8458	12.1482		11.1867	16.3786
	7.45777	7.27319		12.186	31.4516		24.3792	39.0513
	42.5901	33.4202		6.99949	20.5787		8.70073	31.13
	41.0177	9.94369		26.1037	11.2689		11.4924	37.6691
	30.2466	22.3845		27.2134	12.7041		34.8029	26.6708
	22.3482	35.409		11.1867	15.3053		15.8419	8.70073
	66.1571	48.4755		17.306	44.0722		14.9155	15.4234
	43.8905	19.8416		22.5262	12.6797		42.7804	19.7017
	51.1579	55.3892		19.7018	9.00327		36.9194	46.3301
	59.6824	54.348		20.434	15.716		31.0193	10.7095
	38.4733	6.21481		19.3927	14.4264		39.0388	42.2607
	21.671	8.86927		31.074	22.0508		12.4296	7.88883
	7.49046	26.8496		9.90155	13.4004		23.9987	16.0786
	39.0494	14.4182		15.8599	21.8848		39.5249	11.7915
	43.6102	27.6244		19.8874	60.356		10.145	45.2836
	12.1471	10.9314		18.5766	13.8409		12.6255	13.1829
	8.92943	9.51735		26.731	13.2778		13.6726	10.2071
	8.83932	17.8027		24.7551	27.2344		18.6862	10.2297
	26.034	23.6163		41.7112	24.5418		13.1042	13.4189
	10.553	35.7848		7.8089	20.463		24.2763	12.4296
	58.5396	12.1139		17.8648	11.7707		10.5971	15.9802
	37.2888	67.2714		17.0646	22.5626		11.6837	16.1842
	25.513	10.0327		16.8237	27.7564		9.8941	36.1755
	6.37055	23.4417		9.94618	15.3053		31.6568	28.1916
	7.45777	33.8317		15.2541	38.5159		19.7585	16.6598
	22.9165	6.99166		20.5787	27.3908		40.7898	44.948
	69.1787	11.0037		7.15324	11.9113		47.2711	12.3813
	7.64023	9.27982		40.258	35.7354		28.1358	6.21481
	7.75757	45.3832		24.8592	11.0902		13.9901	46.6087
	51.8409	15.9921		19.8874	26.241		7.45777	11.7323
	50.2353	33.0067		11.7814	15.8855		23.5864	13.9142
	10.9108	11.1867		14.09	11.132		41.9596	13.1713
	42.1455	51.0129		47.7556	9.79839		28.4912	40.0581
	8.24431	18.7294		18.6444	8.27414		24.4299	12.6807
	17.9438	9.15304		21.5302	5.64901		8.70073	12.449
	23.2005	26.7331		15.2864	47.2325		13.4283	7.71705
	45.7983	62.3637		36.3679	29.879		15.8275	54.6903
	26.1022	27.4078		27.3452	18.6444		31.7164	40.6667
	11.7321	24.561		12.1902	8.5374		16.069	43.2522
	36.0459	8.70073		22.1354	8.33281		44.0525	36.5127
	36.0459	62.7779		14.0913	19.95		43.51	20.469
	44.5174	26.7339		17.5229	12.4296		30.1433	12.0049
	25.7101	20.527		47.2325	7.97136		40.4733	11.1867
	41.0177	22.2217		15.3913	16.1585		29.4691	40.5044
	45.1183	23.2969		23.1023	27.3452		28.823	23.0024
	55.7049	34.0911		25.348	22.7586		15.4276	7.34404
	63.6069	30.8533		21.7555	34.0273		13.549	7.73569
	23.9219	16.0927		10.3163	8.70073		33.469	24.6961
	21.1303	40.1926		35.077	7.45777		13.503	20.8437
	51.0359	28.1537		19.8874	32.5626		10.1662	32.0044
	36.2505	23.5094		52.2044	8.70073		11.9273	30.2124
	33.56	33.2771		12.846	28.5881		32.8774	21.6184
	34.6175	41.9972		28.604	22.7468		9.90541	54.5899
	23.1888	20.4082		41.0241	11.2831		8.27501	12.7904
	12.4296	39.5397		12.5134	11.9877		26.4169	16.8267
	18.8209	51.6121		18.9483	31.0474		8.70073	17.0676
	8.06533	16.1842		18.2989	20.9712		9.94369	15.0101
	65.0795	7.44136		30.7347	10.7423		12.795	36.0459
	28.5881	10.4667		10.4651	20.3259		35.8665	26.4203
	43.3764	27.3452		17.942	9.94369		10.8689	34.3205
	19.8874	7.45777		39.4339	20.5637		23.4969	9.79839
	14.2706	22.6656		14.7361	16.867		57.0106	46.2823
	48.9943	6.25595		19.25	8.45462		26.2774	15.4169
	37.2778	8.17781		16.2879	15.0065		15.4061	10.1873
	7.10626	39.6291		24.1801	12.5899		44.2856	17.9441
	10.4857	42.409		8.4371	24.8592		33.3987	13.2047
	14.1143	41.2017		10.2255	16.1619		13.3961	41.3967
	24.8592	23.4106		23.7928	22.6182		13.2562	8.36749
	15.1974	22.8742		16.1585	90.4771		17.4672	23.9834
	21.4576	41.3299		23.6163	34.969		10.2946	49.7184
	35.6031	25.4824		17.5168	17.4015		12.6699	22.5627
	19.935	12.449		15.4993	12.9446		38.7306	13.0352
	51.3401	35.7744		17.4015	14.9155		21.4605	28.9678
	25.5458	27.7471		14.838	17.6709		32.317	44.9597
	7.15324	26.2762		12.6686	7.45777		21.0781	34.5034
	45.6405	18.2582		13.6726	40.6279		33.5275	54.0377
	30.4859	33.375		12.5146	13.5197		10.9507	25.9779
	30.3151	17.8187		21.0801	23.6145		12.8562	13.4879
	12.279	23.2154		20.3477	14.8876		20.9744	17.3745
	11.6917	9.7836		28.1472	18.1622		40.572	18.3881
	8.609	26.8527		12.47	27.1212		37.6282	8.70073
	31.6539	41.1552		43.5036	15.1016		17.9443	12.5696
	23.7996	8.25475		25.6621	14.6545		22.1098	9.54656
	7.45777	45.6405		14.8604	22.3733		17.3965	33.3077
	35.4197	50.5362		25.1634	10.0331		24.1776	6.51635
	26.6254	17.014		19.8874	29.0868		33.4161	40.9025
	27.0501	24.9123		22.3733	7.38692		43.4334	22.6349
	43.447	40.2709		11.3642	19.618		55.8517	24.0911
	32.4395	8.64654		7.91841	51.4297		66.7965	12.1395
	54.1961	31.1267		10.8903	13.447		41.7247	16.1585
	13.5087	20.1628		17.877	16.5826		14.7017	16.2316
	20.2513	32.1897		38.1851	8.33281		15.6728	20.3761
	22.9776	30.4825		16.9713	15.1681		15.3826	26.5565
	37.7492	8.02033		28.5881	28.6337		21.7491	10.7243
	26.7356	26.8088		36.0459	24.8592		16.9225	28.5676
	25.8821	36.0438		22.1847	21.7496		17.6111	21.4596
	43.9207	30.4431		21.8109	8.70545		17.2723	26.0946
	38.5298	29.3379		18.7765	13.1227		25.6137	8.76636
	27.4752	32.7147		24.7738	19.9838		13.5475	22.4858
	8.77916	30.4355		37.2845	21.1303		25.8226	17.9434
	29.9335	51.1547		54.7831	6.80297		32.8856	14.4062
	53.9537	55.0016		17.4015	9.70156		6.51635	14.2476
	61.8875	17.4226		6.80248	38.9853		52.9874	16.1585
	9.60187	52.6434		20.7005	38.5698		10.0706	10.5292
	12.8349	13.9793		25.1895	27.3452		13.5487	42.151
	29.2402	13.3852		40.4891	14.0604		39.8215	22.1028
	9.56894	6.02911		41.9934	8.23934		17.4015	43.0937
	31.6073	54.7415		31.3119	34.6754		35.5284	48.4403
	42.7369	22.9253		23.1023	26.1022		11.5112	21.7396
	17.9675	25.7427		14.0087	17.4006		43.879	15.3257
	10.7094	37.2634		14.2642	10.5832		13.6726	7.45777
	49.7184	54.8148		9.93225	28.1098		34.8029	21.5487
	26.7448	39.6251		19.862	27.1468		22.3733	8.67773
	30.0483	10.0319		26.731	5.41148		12.8569	9.94369
	34.5025	11.1867		35.765	9.94369		13.6726	15.125
	9.38461	37.789		27.3452	19.8262		12.2284	34.8029
	8.20031	41.0605		20.8535	22.1272		15.2571	25.0556
	25.9207	20.7804		25.1909	13.992		13.9668	15.7252
	44.3499	32.8609		24.8592	47.7132		12.4296	18.3534
	37.2888	45.456		26.7047	7.96092		28.3337	10.411
	41.0177	38.2574		8.70893	17.4015		31.7398	18.4892
	9.25285	34.5859		13.6032	40.4906		33.8064	31.2974
	14.9155	25.6013		20.7521	14.9155		38.2166	11.6615
	35.0795	27.2125		17.8944	35.7891		12.2402	16.9025
	17.2431	25.8521		24.8592	21.34		14.3156	8.47923
	10.1794	49.8562		43.2572	22.474		35.8485	41.8421
	10.598	30.8621		59.3141	8.20267		38.3983	6.69111
	12.9237	27.3452		9.80236	9.15304		24.0394	40.3809
	11.1705	33.0742		13.2936	12.6722		21.8403	10.6948
	53.4696	40.4716		17.2431	12.5158		9.8445	18.6444
	39.7091	34.4973		20.6205	22.9589		20.4363	29.6948
	40.504	7.15324		45.6296	20.0349		21.0722	10.7292
	17.9501	57.955		18.4316	11.1867		23.4419	18.6444
	47.1543	34.6438		21.0339	31.7306		29.2378	28.4909
	9.19965	52.7843		17.5899	15.0786		30.2499	40.2407
	48.7625	45.1702		46.0088	9.87893		21.9252	41.0316
	9.05845	32.3815		14.9155	20.9843		28.5526	18.0594
	38.1863	38.2041		7.45777	22.1354		28.5344	23.9535
	57.1762	13.2788		29.5468	47.1095		39.2852	17.261
	19.1297	48.3527		24.1321	11.7014		19.6326	9.94369
	24.8841	7.45777		7.05107	27.3452		27.3452	17.1316
	8.14488	5.94558		24.8866	8.70073		22.5602	21.7555
	7.21439	14.6529		18.6444	16.1585		21.4596	14.4661
	31.074	43.0655		18.4048	11.1867		40.7934	10.6994
	47.1566	19.8874		11.3631	16.1855		24.6866	12.4296
	53.4473	23.7863		9.9468	5.76858		27.2828	8.20106
	26.7761	17.4015		25.2989	7.45777		6.38509	11.7441
	13.9428	34.8438		24.679	24.6272		18.6444	34.1352
	45.1878	18.6636		16.1856	24.7405		14.8237	39.9183
	25.3957	8.71937		34.8969	20.7937		36.7622	22.0634
	7.45777	45.5533		34.8029	19.658		16.1842	11.6898
	24.4652	14.9155		24.8592	21.8158		29.4653	9.17541
	39.7748	41.0177		56.6628	13.8839		26.0771	5.41235
	38.2876	27.0298		11.9866	16.5418		13.3469	14.193
	42.5478	35.179		13.6726	12.9398		53.7797	13.5158
	36.0459	12.18		24.8592	10.8823		14.053	13.603
	28.5881	19.5733		28.0739	16.4861		11.0835	51.2268
	33.647	44.7501		21.0684	17.0025		18.446	7.96738
	37.0906	7.45777		24.0923	10.0329		17.5163	29.3965
	50.3901	38.9759		25.3757	13.0399		23.2082	53.614
	34.21	8.70073		13.0635	15.1127		14.8352	10.5654
	34.6881	13.6042		19.4828	18.7942		22.5274	57.0346
	32.2735	35.2777		22.9776	11.4422		34.9639	19.8874
	12.4296	29.5436		21.4576	10.7094		27.926	45.9896
	11.1246	26.5363		24.8325	33.2486		8.70073	14.6523
	7.45777	32.1468		31.4565	10.8847		30.0349	18.8209
	21.1303	22.4103		21.2706	30.3429		14.7114	12.6686
	31.9168	37.9957		12.4296	15.3918		22.3733	26.7656
	10.9122	24.9732		6.24961	6.78483		14.4228	36.1912
	44.5781	8.42069		16.1293	61.7437		38.9275	31.5439
	18.6444	23.1843		36.9502	21.6117		40.1258	29.4998
	15.1925	51.3094		38.7974	9.12557		9.90155	8.65001
	39.5943	41.3429		46.8576	16.8071		11.1867	26.8625
	7.40743	8.70073		6.05993	6.21481		17.4015	16.1585
	22.6456	43.2132		24.3138	28.5881		12.4296	34.1854
	47.8035	31.9156		19.3529	10.6745		35.4169	7.76254
	30.7212	21.167		19.8874	9.78161		26.1312	28.5881
	16.4369	28.153		7.45777	15.0726		14.9155	7.45777
	29.8311	7.57324		38.1328	8.70073		21.9994	8.14438
	12.8741	19.8874		25.8521	32.518		23.0982	8.28048
	61.694	29.9146		21.3029	38.5318		6.41902	28.3201
	33.56	11.9865		40.3726	20.8384		35.1795	34.1618
	37.4926	27.6114		40.7351	15.8975		38.5201	21.6608
	44.2009	7.1167		9.50803	20.6294		17.4015	46.6809
	54.0034	33.6022		12.1902	27.4234		25.9885	26.7658
	32.3758	6.07584		38.0858	24.4584		9.68714	46.1538
	53.6354	12.3252		23.2046	13.1903		14.9155	8.20603
	35.3125	39.6026		24.8549	23.3825		12.4296	14.9155
	62.03	45.0791		42.2951	46.8519		22.9715	9.94369
	58.094	33.1833		11.7897	19.5733		34.4591	10.4675
	44.8063	18.6444		19.8874	10.6589		13.4283	36.2106
	56.6613	45.7718		17.4015	8.39993		23.6163	35.4056
	37.1424	20.8298		19.552	28.0462		28.5881	11.0887
	33.9414	18.5614		37.0826	21.6648		25.3446	28.9441
	61.0131	13.6344		32.8716	8.70073		42.9013	12.4296
	30.2992	20.7435		20.1235	16.3976		30.1501	20.9404
	32.8833	28.5881		11.7434	21.1303		33.2631	39.6337
	28.2185	61.5714		27.9697	22.3845		32.8005	25.5473
	33.56	34.8029		28.4435	12.8812		39.815	30.6421
	42.5451	28.2381		26.6277	12.7165		22.9697	13.2559
	8.93888	6.21481		38.6802	6.35973		14.7791	38.2882
	19.8874	14.9155		16.1947	33.56		9.93101	10.8256
	71.9073	7.39661		29.936	39.9145		41.8673	16.1585
	39.1217	43.6339		9.94369	22.0846		57.4566	35.0314
	28.3432	24.0943		22.3733	13.4756		8.59358	37.6354
	31.3255	21.7882		21.1547	12.624		6.08765	16.0251
	19.5509	21.4778		26.9191	25.613		49.4532	11.3071
	38.2454	20.2232		9.94369	21.6931		20.5106	49.202
	31.9961	9.90143		39.6317	55.8036		12.2777	45.9896
	22.3733	46.311		18.3159	26.9191		17.6346	28.0477
	9.71561	32.7679		26.0986	35.8699		41.7751	42.8171
	26.9186	6.57452		12.6964	19.2653		27.0498	23.9584
	29.5457	10.294		8.70073	16.9199		14.4264	7.45354
	26.7769	22.8783		10.912	40.3471		17.0647	19.609
	45.4367	6.99191		17.4892	15.4411		32.3815	21.8687
	41.6223	33.3884		20.1981	13.1812		20.0345	8.85162
	24.7982	32.5865		22.8543	7.73569		17.0631	31.9289
	37.9188	25.1895		21.4576	22.4684		7.97136	32.3016
	11.4045	18.6444		57.1762	14.5501		24.7293	14.6161
	22.7919	20.565		14.9155	18.7289		9.90143	19.2876
	25.7181	21.4013		11.486	22.2087		40.4877	10.6613
	18.107	32.9083		30.3506	8.36811		24.4597	26.662
	31.3896	45.954		17.0646	23.8392		12.6264	15.1595
	29.2649	22.345		22.3596	15.0137		11.791	12.377
	29.2949	20.7845		15.4097	31.1436		34.8064	26.0916
	11.1867	8.27501		30.1243	16.582		18.4739	21.989
	25.4478	50.4247		13.9309	39.3004		37.2888	24.4715
	36.2119	46.789		23.8713	38.3472		10.3545	23.2401
	53.9103	43.1974		27.8903	24.8592		39.4784	17.9891
	36.3178	12.9663		16.1842	13.8615		23.6021	29.485
	20.0002	11.2259		8.70073	11.5133		7.02845	38.8441
	8.49427	18.3928		57.9204	41.0177		28.3897	34.912
	31.1784	43.6473		23.9931	17.5185		53.2083	8.05476
	31.4295	10.0203		13.6726	7.56789		17.9771	19.3519
	25.8547	22.473		21.7528	56.073		31.8053	59.5739
	31.6288	17.9014		23.6163	12.4296		18.6444	8.14488
	33.7084	49.5565		26.2634	8.70073		38.0125	8.49377
	27.5992	19.3764		32.3985	10.9008		10.3043	18.6444
	49.6241	58.8829		37.996	36.7805		14.6142	40.6003
	19.8874	20.8764		51.6639	16.2682		29.3883	42.2607
	41.5071	13.5305		21.3453	26.1022		25.0969	39.5872
	11.1178	58.2299		34.6754	15.1108		13.6726	24.1937
	27.1251	8.49005		24.3829	10.9123		11.1867	57.5419
	36.7147	10.1724		23.6163	27.5018		43.3257	8.56425
	38.0422	23.2154		28.1088	8.17769		12.3871	7.45777
	33.0089	79.3131		16.4404	17.4015		64.6841	16.9576
	35.0251	32.0044		22.1784	18.6444		14.9155	17.5215
	22.0611	15.5125		17.3954	14.5803		36.2695	11.1867
	41.0177	39.6285		43.4301	14.1018		9.03509	19.6062
	30.7212	29.0854		19.2123	18.1281		26.7756	40.4177
	10.8913	46.4614		13.0183	16.669		26.9311	23.1249
	31.4741	54.6555		30.7891	21.8397		50.9201	28.8507
	32.4308	29.4117		26.1838	22.8787		37.5714	29.8085
	19.2456	8.6934		13.4383	18.5749		38.2943	33.1807
	7.86595	35.3588		20.6808	28.9694		33.2103	8.27477
	5.87523	30.6502		23.6163	48.2741		40.6461	9.94369
	27.1214	16.1766		37.2518	8.48184		24.3333	18.6275
	40.4519	38.6787		41.8724	23.5565		17.621	7.45777
	17.8735	30.5609		22.3733	39.0384		22.5408	7.91779
	7.39624	41.9453		14.3741	16.0054		28.4587	38.9723
	42.2607	7.47417		37.1635	18.6444		39.5862	10.7241
	32.1358	10.27		26.7331	32.4265		23.4967	20.7125
	32.317	6.21481		25.2654	6.21481		21.0783	30.5279
	15.3554	47.9942		27.77	17.8141		14.5835	9.5539
	41.9276	31.9954		7.39587	9.6854		8.70073	33.56
	45.2565	42.0585		18.2569	6.96891		32.8833	23.473
	39.255	31.6112		35.3335	12.0525		12.2904	6.21481
	31.9288	32.317		27.3452	16.6745		6.09585	12.4296
	21.3384	7.56267		20.8535	10.6604		37.5123	6.99986
	12.4296	12.2631		13.6726	7.53794		8.70073	44.5353
	50.7214	34.8726		46.7871	20.7501		5.64789	9.1641
	6.21481	46.0567		13.6726	11.1867		19.7893	22.638
	29.3919	31.5922		38.0222	15.1081		18.8626	15.8018
	31.074	10.289		56.8394	21.6337		13.8214	9.15304
	11.8377	52.8505		21.3373	26.1022		22.6194	10.4322
	14.2994	42.5512		12.6686	8.70073		33.7622	14.2038
	9.94369	33.3176		15.0749	19.6056		27.3452	28.0959
	9.68441	41.125		8.05489	15.6573		16.332	35.3196
	15.149	24.9631		43.5628	26.4872		38.4826	38.8366
	33.8383	8.20367		23.6163	19.3176		42.1691	9.15304
	37.0594	24.5664		28.5881	43.0352		33.0492	8.18092
	9.91336	7.53794		28.493	32.317		12.9446	35.7267
	10.3339	31.6945		35.1917	26.1022		13.6726	39.7748
	70.8042	28.652		20.6369	7.45777		17.2238	13.1924
	11.0113	13.6726		28.2417	42.1424		26.1022	43.7694
	32.5727	38.3027		20.5049	16.6749		18.161	13.6726
	13.0073	6.72367		11.9415	23.0896		11.1867	28.1779
	21.05	30.9441		35.9564	23.8534		6.47993	12.4296
	11.8147	29.7553		11.1867	18.3849		49.2025	20.3503
	27.3452	14.1307		19.7047	36.1768		14.6364	34.8702
	9.45732	32.8833		14.9155	41.0177		6.32953	8.50422
	42.5551	29.653		28.5881	23.5382		35.4808	41.5053
	26.6277	49.7851		17.4282	23.5583		9.13017	13.8062
	27.2502	9.38361		10.9241	25.4268		19.8874	30.0137
	23.6312	35.1893		5.63869	55.1078		10.7104	18.1641
	15.7361	38.6094		13.6726	12.3348		20.5813	7.38133
	35.5875	14.2759		23.2009	7.946		38.9202	8.609
	37.9844	35.409		50.5839	8.76698		12.9319	17.9525
	7.95048	26.0363		21.291	23.2524		18.7777	11.5666
	8.36525	18.9451		54.3695	15.1838		17.301	45.9896
	16.6012	12.3506		19.8874	13.3464		30.1774	29.1077
	32.013	21.7033		14.3741	7.39525		39.0356	9.84413
	34.8029	7.45777		41.4264	14.074		23.6163	16.0739
	30.3535	23.9776		11.882	12.4296		33.3469	5.72359
	45.7983	18.7961		28.5881	9.77092		22.3733	11.5663
	43.369	21.2069		23.8572	48.8658		16.789	6.18796
	7.45777	34.3907		19.8874	24.8359		25.5327	19.5947
	29.8311	6.21481		21.2523	21.1303		38.7724	49.1305
	55.1864	46.4437		19.4011	30.7376		13.5642	7.94526
	38.0106	29.9631		15.7248	26.1022		17.4015	6.21481
	12.4296	16.6905		30.0604	21.1303		46.5412	12.6074
	27.3452	34.9452		26.0953	12.4296		16.1585	21.1303
	7.39525	45.7201		24.2637	23.1032		7.08637	11.0965
	7.45777	7.45777		20.4864	20.9883		11.1976	7.13733
	34.0911	52.2606		43.0278	15.5118		11.2948	15.8854
	50.9614	43.7088		37.5896	20.1917		33.56	18.5205
	22.3733	22.0036		16.1585	16.6548		20.3493	44.6683
	33.56	36.1016		18.8954	10.5784		19.6377	31.4033
	23.6163	21.8612		23.5583	26.6181		22.3385	9.61642
	48.7969	42.7484		21.5638	23.1134		44.7466	26.0064
	7.13957	33.286		22.3733	16.1857		30.836	14.3946
	30.7558	39.3811		15.2457	8.14488		36.3945	24.7522
	32.4863	30.4906		26.527	33.3733		15.9936	16.9417
	6.026	62.7165		19.0639	7.20569		7.81773	14.8611
	27.7249	30.4462		41.7268	15.0974		14.4278	11.1867
	30.0815	20.2081		51.6315	8.27974		30.373	13.8616
	19.8776	20.3552		41.0975	23.0889		18.516	23.3388
	7.373	23.8425		9.27187	19.9484		33.8432	25.7754
	43.6819	14.9155		33.56	15.952		34.3853	20.126
	20.071	33.7983		23.6163	15.6041		20.4283	9.30928
	25.5453	33.6517		25.6805	31.074		13.5485	12.3804
	21.6264	38.408		5.63745	12.2238		21.0151	32.3041
	45.9896	56.114		25.9655	8.4622		34.6428	6.82821
	8.70073	11.8317		34.8029	11.8168		34.6437	32.1384
	59.6621	7.94028		30.8953	11.6689		19.0179	36.4019
	35.0487	69.1487		41.0177	18.3839		29.4634	32.0074
	34.6411	30.7212		37.7501	10.0319		12.386	18.7327
	18.0352	5.63745		16.0257	50.6725		42.2607	36.7157
	39.2278	19.9211		9.57776	14.6371		6.50143	14.685
	8.70073	53.3718		26.3952	12.9708		16.1585	28.1556
	47.8156	47.1199		7.45777	38.4619		20.1511	20.9939
	52.9495	26.2781		20.8129	29.4169		24.1159	14.5939
	29.3287	22.8654		42.276	11.4964		13.6726	11.1867
	36.8671	50.6083		36.643	14.5363		17.4524	34.8182
	5.53851	26.9668		17.4015	15.4987		7.63961	9.94369
	58.2762	18.5766		23.7299	27.9594		16.6559	15.4024
	27.0215	28.1472		43.7422	18.6622		50.4202	20.4671
	27.0481	20.8793		12.4296	9.94369		8.4944	48.5913
	9.7836	21.4422		34.3579	12.4296		33.6255	17.4015
	29.8052	19.3529		25.3605	8.56338		16.6142	9.94369
	39.4998	8.14488		9.94369	25.344		29.0933	19.6998
	61.1379	26.1274		35.1122	18.3374		28.688	7.45777
	26.6364	25.1705		45.9896	16.8565		12.2631	39.777
	36.0459	20.6808		54.2918	10.8689		11.2938	43.6747
	7.11434	29.6813		8.86778	17.9608		34.7758	37.257
	14.1035	39.2246		20.9168	13.4889		30.5761	43.6937
	17.8082	34.5638		30.2496	6.67184		8.70073	14.1001
	21.4953	18.1684		25.9883	30.0859		31.074	42.3426
	19.6733	44.4078		21.8109	21.2186		36.6935	25.4455
	27.135	28.5881		15.3053	20.5389		46.0564	26.7642
	7.10626	23.6088		27.9648	21.2621		30.9095	12.4296
	51.1343	9.01756		22.9536	16.4501		17.4015	20.4082
	31.24	6.35973		28.1894	6.93075		35.0087	11.2689
	42.1109	27.102		18.6559	33.1124		22.3389	16.8521
	47.2251	28.8246		42.2264	17.5949		7.87714	16.9199
	28.1855	49.1387		9.53898	18.856		34.8438	9.94369
	6.67184	23.1035		18.2976	29.3167		30.699	34.4489
	46.9639	7.87689		33.843	17.4015		10.774	11.1867
	60.1877	8.27477		24.8283	13.6398		28.7306	59.8846
	35.52	9.15304		24.5331	11.1242		19.5443	16.8071
	48.5576	28.864		53.4473	7.95122		22.3733	33.56
	8.07776	30.452		22.3365	12.0049		13.4879	8.70073
	13.3688	46.0812		49.0567	14.2299		23.7943	22.0443
	37.9777	5.76436		24.2054	32.317		23.1707	43.19
	36.8446	38.2368		10.9002	33.2638		18.019	16.4204
	7.45777	36.4088		12.5136	27.1391		11.6832	8.27477
	42.2607	24.6671		24.8592	9.94369		21.2044	17.9596
	61.7851	27.0844		19.5135	12.5476		46.2337	49.0071
	10.4588	20.2539		24.5158	27.3452		36.1898	12.0883
	16.1003	32.4796		33.56	20.8298		36.394	14.0987
	36.737	46.1627		33.1319	51.8852		27.6254	17.7587
	31.1284	34.4037		10.677	7.45777		29.1099	9.94369
	25.7363	45.2299		37.2888	7.2758		22.1247	35.52
	11.0633	14.1763		25.8521	46.0273		6.51722	11.3189
	12.4296	18.8209		16.245	5.57816		9.7836	14.3517
	66.4084	8.17781		19.5706	19.1528		11.2273	17.0174
	28.4692	62.2495		12.2655	13.0337		21.8385	22.74
	41.2646	33.6921		18.8209	30.288		18.9491	16.5426
	29.5666	40.8508		19.7012	17.9083		14.9155	47.4659
	10.203	8.83497		11.4797	13.8286		13.1713	5.82079
	30.8626	21.5877		56.7383	8.2468		29.9396	13.9898
	23.6163	12.6052		41.0177	16.1849		11.3766	23.1012
	10.582	30.9274		30.8614	8.71937		15.4065	27.7303
	23.2154	37.341		20.0031	26.9981		9.94369	31.7595
	43.5036	32.1499		24.0033	21.6134		33.56	14.0584
	27.3452	27.3666		24.0943	11.6172		38.2658	43.6202
	37.127	18.5615		25.9757	7.26983		33.3176	36.6614
	5.407	21.9302		22.3733	16.6889		30.9354	34.5772
	52.2044	35.6143		31.8552	6.29398		24.8549	8.49005
	10.0331	34.5727		31.4057	12.4296		17.0652	48.2537
	25.0963	9.94369		33.3777	7.36541		55.8679	55.2198
	55.858	37.9124		20.4283	17.4015		16.1372	17.3954
	42.307	6.21481		32.7986	27.7873		37.697	9.80808
	21.4231	25.7885		14.9155	40.7318		28.2525	37.6999
	50.4873	55.5292		7.85825	15.8409		19.3579	28.6694
	22.1284	7.45777		26.5678	15.1595		25.0963	17.174
	63.8773	36.9607		22.3733	34.8029		8.70073	10.1804
	63.5203	37.7869		9.83021	11.9262		28.8486	23.9737
	12.8129	36.4886		46.4691	18.6034		21.9905	14.3749
	55.2465	11.7487		51.9682	24.9015		23.6163	20.9214
	8.48259	16.1855		28.3858	17.5229		30.1966	40.0954
	31.6222	21.7241		41.0177	12.8514		42.2607	25.8552
	16.1212	19.7013		9.94369	11.833		7.35323	12.3496
	7.93009	27.7088		47.2325	6.28342		19.4448	15.339
	35.0795	13.8839		31.1773	15.7036		36.5547	44.0727
	10.1521	7.45777		17.1207	21.7246		6.21481	26.7435
	5.6382	66.0507		30.2466	18.6444		43.9277	12.2894
	39.6784	18.7851		28.5881	14.9377		46.7251	10.9935
	30.8739	24.2891		20.1779	18.5453		5.74807	7.39264
	30.3506	35.31		18.176	39.3727		17.7587	7.71481
	44.9588	7.96092		15.7791	28.4306		10.9108	36.4276
	28.5537	26.2828		41.0177	19.8702		7.45777	10.4742
	8.47352	36.7785		9.01246	8.70073		8.33281	32.5652
	8.92023	8.37607		39.9856	20.4512		19.7022	29.1185
	51.3297	27.3452		21.102	26.5079		46.6339	28.3962
	12.1031	43.9414		20.8886	16.9341		27.3675	42.4471
	39.8899	24.8043		21.282	7.12391		31.074	26.1185
	31.7429	8.30397		16.4404	19.9602		14.4276	29.5903
	26.3219	25.7333		24.8592	21.9569		28.5881	50.6318
	26.8343	6.21481		8.5635	8.5635		35.9648	12.3871
	19.2164	31.9804		36.0459	5.92768		14.9155	14.0767
	44.4932	18.6444		18.9681	15.4276		27.3452	25.9534
	22.3471	32.6507		13.9674	39.3661		6.32344	13.4797
	25.2187	10.7657		41.6365	9.94369		50.1309	26.4757
	6.06665	61.0003		27.3601	12.6648		6.19392	15.9494
	23.786	14.4078		13.1703	11.9753		39.066	11.1867
	7.45777	13.7407		34.3134	59.1861		34.6428	13.3469
	65.2519	28.0993		13.5933	7.68237		6.56283	15.3424
	29.1703	5.76485		37.2892	25.1461		42.6614	13.1705
	8.32709	10.1242		22.1351	8.27974		24.4426	7.15324
	28.5881	30.3868		38.255	52.2934		12.2636	7.45777
	40.6498	31.3546		20.2403	48.1902		6.06665	15.1607
	50.9614	36.0459		9.60709	14.9155		51.9902	14.9155
	19.3155	49.2046		23.5402	11.2529		31.074	34.6446
	53.2324	35.0803		17.2335	22.9328		49.0583	17.6451
	81.5959	31.2709		42.9776	14.5926		27.93	7.7393
	23.6163	29.2742		38.1731	16.1861		20.5664	13.6726
	66.8226	10.3058		13.603	19.3721		24.4966	50.6937
	6.47806	42.4919		7.85452	12.4296		30.8051	8.49079
	40.8974	26.0388		14.7276	13.6726		7.05169	10.8008
	28.9573	25.3062		53.9768	7.39587		23.0827	29.6717
	32.5358	25.9694		7.81959	9.38373		20.4864	16.1585
	9.42637	16.1898		26.731	17.1548		35.077	14.4615
	21.1303	40.2993		44.5145	20.5787		10.0203	42.4152
	19.5316	49.4771		47.2837	14.9155		41.9315	11.3842
	58.3769	36.3657		7.34341	24.8566		51.1052	7.83911
	53.2354	9.94369		19.9331	29.8311		23.2154	7.39525
	48.565	9.11252		7.39587	22.2148		11.1528	9.85842
	49.1597	39.9145		19.0178	15.1959		23.6163	37.8935
	42.34	41.953		22.8679	8.27414		18.1602	16.5802
	24.0538	31.4528		48.4055	15.9161		14.9742	10.902
	28.4331	9.07884		31.615	22.5804		43.9066	7.80915
	69.6058	21.9533		8.37134	9.50803		41.2644	8.72012
	50.833	30.1627		16.0147	11.8001		30.7086	20.6432
	32.3387	20.3776		13.3213	10.9108		42.1651	9.94369
	6.51684	46.4432		14.5807	34.8029		28.294	51.6857
	34.5636	21.1303		12.0165	45.6071		12.4296	20.3194
	47.4356	27.7592		23.6163	8.49017		24.2663	25.6348
	41.0177	27.2134		16.794	11.1981		21.1303	13.5485
	7.36541	18.7025		41.0177	26.1022		44.3436	26.4732
	49.7184	21.2847		39.0356	10.7767		14.0729	16.1305
	12.3153	38.0023		22.3733	18.7961		10.0578	44.3566
	36.9551	55.3739		28.4888	14.9155		14.4201	7.7163
	59.6625	33.4496		24.8592	7.45777		8.70073	18.1593
	25.1895	28.7303		9.15379	24.1423		8.28185	38.9514
	24.008	23.7689		29.7078	11.7897		6.21481	29.5339
	25.7939	72.1539		12.4017	18.6444		16.1842	6.21481
	45.2065	24.2663		8.70073	8.94758		54.0928	29.1625
	23.6163	35.2542		18.8209	9.94369		7.96129	41.6239
	39.1402	44.2469		6.51635	7.45777		29.8311	15.8167
	48.8243	30.7347		36.5898	13.1238		16.8103	10.6948
	37.9736	9.94369		20.6784	10.2042		31.5556	10.5971
	28.8423	22.9897		24.9352	28.6694		40.7971	19.7019
	40.4845	35.5488		26.7659	18.1171		52.8792	32.3236
	44.3768	29.1207		17.8252	10.6967		36.2598	16.0608
	59.6621	52.187		11.266	14.8142		48.7857	12.6686
	53.4473	11.8975		25.8097	11.3055		25.8521	17.9596
	7.39189	24.7505		40.7471	22.3903		7.08786	17.6529
	27.6556	11.5951		27.3452	25.3311		39.8342	12.985
	17.1255	26.045		6.21481	12.6686		22.5528	30.0978
	22.3365	22.985		36.7449	19.6324		9.15428	11.1867
	7.36591	29.6936		25.7596	7.45777		32.0044	36.4436
	31.2928	30.1617		39.1914	14.9155		18.2474	7.74526
	54.0285	15.615		60.9375	22.0443		34.2851	8.27974
	49.1554	40.8522		11.6615	23.6163		11.6868	27.1251
	50.6907	42.0744		8.70073	58.6372		10.5701	11.7475
	8.17856	27.9124		39.9145	8.27414		6.51635	5.88418
	13.922	38.8146		43.4935	18.6444		42.9648	8.27974
	42.6275	62.1293		39.0393	6.79154		17.4015	14.4886
	53.5286	35.4056		16.7922	7.196		25.5153	51.9778
	27.8367	47.7511		39.4608	41.0177		14.4277	7.57896
	30.4913	32.4548		16.1016	7.34341		22.3264	20.6351
	47.1187	36.0589		22.5845	7.45777		33.56	36.4554
	28.3485	52.2297		17.1306	15.4227		29.8311	37.5772
	31.0867	31.2083		52.2044	7.859		11.2666	38.2025
	33.5659	12.4025		19.8874	19.6998		23.2993	15.3754
	60.2896	38.5318		24.8592	18.5957		21.2119	44.988
	40.7736	11.1867		41.7161	13.7955		10.9116	11.6838
	47.2325	26.8516		20.4537	14.8088		16.9341	9.33973
	33.3536	26.861		44.4687	11.485		23.3924	10.6059
	40.4248	30.6271		34.8029	11.519		33.5719	22.3733
	27.5101	11.0835		52.6441	15.9361		10.6948	14.8012
	74.3261	41.3242		23.3838	15.3053		10.0334	21.7517
	11.5968	31.074		22.3365	13.2281		17.8502	14.8734
	10.1794	21.4132		26.1022	23.2818		31.6184	36.1647
	40.2298	31.1255		21.1303	21.9596		39.241	36.8288
	38.0896	28.4888		26.1022	22.9554		9.15366	24.0368
	42.5709	37.9006		13.5485	24.484		27.7031	16.8568
	27.3452	25.5124		20.2628	11.3189		20.247	8.70073
	16.2932	8.27414		21.7463	19.6625		19.8874	11.3189
	40.6458	8.80066		19.3579	18.808		31.074	16.1585
	32.1474	31.8102		23.6243	19.5509		44.0708	44.7466
	56.2522	33.8671		24.8592	9.60797		29.9562	19.4712
	30.2537	40.4206		38.2966	13.844		30.4539	13.992
	35.5189	25.511		30.866	15.8841		37.264	34.3725
	49.3188	37.8882		24.8546	7.40059		16.2819	12.5764
	41.9923	25.298		40.0134	25.2652		13.0321	30.3094
	44.5691	40.3941		24.8592	26.8498		14.9155	15.5788
	48.2694	21.4044		37.0654	29.5037		44.4846	8.89277
	41.5677	56.3079		22.3733	11.5864		31.6289	31.5501
	41.4263	35.52		28.5526	7.45777		30.6617	8.14488
	47.2097	25.5011		31.3373	6.14905		27.6686	23.0347
	44.1666	34.0215		19.8874	31.1275		8.31951	22.8015
	31.1538	48.7687		21.1303	29.4053		13.5033	46.0477
	32.317	25.8978		40.9532	13.6726		25.5493	14.3749
	51.4434	35.804		41.0177	13.9823		19.8874	8.70073
	24.9964	38.5318		20.5203	24.5628		32.4567	10.9108
	6.30057	10.1519		42.761	50.9614		22.2531	31.0346
	45.8593	30.8073		18.1786	25.8097		15.6399	7.03392
	16.1856	36.7471		15.3053	8.05165		30.8161	12.5067
	9.31637	31.4218		19.174	16.8267		14.5255	56.7874
	9.1641	27.3452		22.0443	16.1585		10.0784	19.7531
	38.4759	50.4277		36.6559	6.34768		21.9189	16.1585
	61.0155	23.7898		23.6163	14.4507		18.7272	26.6753
	54.3394	38.5552		23.669	16.1585		27.7636	46.4283
	28.4377	55.739		22.3216	15.1179		5.76585	7.00409
	35.0576	48.4755		44.7466	20.3682		47.6479	31.0323
	13.6726	32.8864		9.68441	18.6444		38.7854	23.6888
	25.6346	27.3452		20.5725	21.6273		49.5864	16.007
	63.6471	26.6175		56.9363	10.506		52.1615	18.3362
	9.94369	18.6444		19.8874	16.3819		20.0186	12.398
	54.2557	38.8949		16.1842	7.10688		43.4953	16.311
	7.95048	17.4015		53.678	21.1303		26.1022	35.211
	23.6163	11.2729		14.8217	8.95355		48.0903	24.6193
	21.3379	29.5243		20.8986	11.1942		46.5974	8.9006
	48.4755	30.2496		43.0538	21.3332		37.8858	15.4234
	23.0324	33.2942		45.8411	12.4296		29.287	8.70495
	7.45777	28.3771		11.1867	13.6065		13.1495	17.2206
	6.21481	8.88444		49.0533	7.75919		30.4678	25.6314
	51.5573	6.33662		17.4015	22.1134		8.60825	13.4743
	7.45777	39.8621		42.3197	21.8253		19.8506	9.07884
	18.3242	37.1338		7.45777	20.2233		26.2986	10.6604
	32.0097	27.2586		38.6392	24.894		37.9528	16.3505
	33.56	35.4172		14.0312	29.8311		42.2607	15.6113
	7.80629	44.9671		27.0717	11.6615		15.3066	44.6539
	23.4585	8.01188		26.9821	16.1585		7.45777	7.45777
	46.7499	39.6317		19.8874	6.82212		24.1047	18.4048
	11.1867	17.3778		21.7436	24.716		12.0974	9.70231
	26.1022	28.5881		44.9804	6.72616		14.8785	38.3834
	52.2779	30.3447		29.1171	31.9293		47.2325	16.6734
	26.4046	12.4013		27.3452	7.45777		54.6715	19.598
	36.8252	49.5437		44.3126	6.21481		34.8212	19.9183
	22.27	7.45777		28.0662	9.61517		5.12871	9.15379
	33.7699	44.9849		7.45777	13.3444		12.6686	9.48827
	39.7843	32.1472		27.5808	13.6278		15.339	16.0816
	23.228	25.6261		33.56	32.7933		39.6728	12.473
	17.4015	12.6676		15.7237	7.02808		39.841	40.5946
	51.3297	36.732		38.7261	7.946		30.1254	8.33281
	45.772	11.6129		47.8801	8.70073		11.6454	26.178
	8.08919	25.1895		18.3242	19.3643		39.0185	12.6093
	10.9763	21.1374		23.6163	7.45777		35.8812	6.13128
	10.0319	31.7178		20.5377	16.0064		11.1867	28.197
	31.0308	37.0291		43.9738	19.297		15.4132	20.1591
	50.5783	28.1799		21.765	15.7755		35.7623	29.8311
	18.6444	45.3982		24.7608	18.6444		7.3807	32.276
	6.44314	38.812		32.0821	27.1686		26.8681	27.7732
	7.45777	7.45777		27.0441	10.1661		29.7096	10.5897
	21.106	11.0505		51.7159	25.6645		18.3022	24.6193
	44.8147	28.9837		22.1079	14.9155		31.1801	16.423
	8.43573	17.0907		36.9607	23.6163		23.1042	33.9108
	41.3743	8.70893		45.2153	21.3466		39.0341	34.917
	39.7748	7.9511		7.39599	28.0661		34.4345	28.725
	17.3971	17.5331		18.0841	27.0046		17.5285	11.0167
	21.1303	11.0514		23.6163	8.70073		11.1867	40.2718
	18.4835	54.4183		37.8324	19.9183		20.5735	23.2831
	15.7247	34.8029		29.1906	14.9155		18.527	17.5754
	44.2832	7.45777		40.3276	19.4899		14.9155	45.916
	36.0459	7.87689		24.8651	12.386		30.2466	17.4015
	6.6399	18.6444		14.9155	13.3022		51.797	14.1258
	40.1828	49.7184		37.6607	12.9446		24.0585	42.1351
	46.0393	21.1303		52.7597	10.27		18.6444	34.1306
	50.3407	45.3977		30.6668	33.4824		30.9576	22.0271
	21.948	28.0163		37.0533	16.9254		11.8815	17.7136
	58.1537	40.9992		22.0282	11.1867		18.4902	30.1238
	47.8246	8.17769		53.8545	12.6598		49.7005	16.1248
	55.7077	20.8298		25.3489	21.1303		24.4561	24.3435
	24.3791	25.7328		19.8874	9.05795		51.6494	8.70073
	32.6507	20.2985		13.2066	23.2154		33.4829	10.8913
	39.3344	6.51697		42.7899	30.2609		20.8569	22.3733
	17.4015	53.7755		7.2129	38.7056		45.3261	8.70073
	29.6583	36.0456		55.8947	31.784		22.8506	9.98831
	58.0115	40.0476		27.7409	18.5783		24.8463	22.21
	47.8275	40.7188		30.7223	15.0687		23.2534	12.4296
	39.7176	42.1635		21.6217	11.3189		22.5423	41.1574
	37.8134	10.4845		47.1138	10.3326		41.3455	39.8318
	48.2791	67.8575		7.31905	46.0433		16.1585	52.9508
	56.4353	27.1524		15.7407	14.9155		28.5334	29.1192
	8.70073	6.04527		57.6298	8.03997		8.72434	13.7588
	35.8768	24.5659		52.6216	14.9155		12.4296	24.7671
	36.6454	21.4576		35.558	16.9088		43.2491	46.5443
	55.5484	29.925		39.1225	26.8552		11.1867	12.104
	59.1876	38.1968		8.70073	14.7815		28.1519	9.15404
	34.3111	41.4929		14.9155	9.94369		54.0246	9.63457
	17.9436	7.13957		24.8592	38.7586		24.0757	11.4044
	23.8358	48.5134		54.5824	21.4971		28.1557	9.80858
	11.3642	31.074		27.1686	15.8366		45.8329	8.86716
	8.70073	27.2318		48.6586	18.5416		12.3457	20.5804
	56.9496	6.78657		38.5318	23.8115		18.6444	16.1585
	41.0177	40.5316		29.1389	9.15304		14.9155	11.3034
	49.0041	29.9001		32.317	9.94369		18.0599	9.8445
	34.5283	28.0546		39.7356	7.45777		45.4746	7.80928
	6.02612	60.9667		45.8815	30.6657		39.9363	45.9896
	66.2227	37.4857		44.8096	7.45777		6.25645	9.94369
	26.0955	30.5459		23.6163	7.45777		14.6161	30.8697
	26.0916	38.919		34.9606	22.3365		24.1085	23.2154
	9.94369	39.7772		46.7673	22.4622		16.2073	24.9751
	9.31301	27.984		8.34176	22.7755		54.9595	7.36541
	42.2607	32.4318		28.1659	16.5983		40.1581	39.2471
	29.0228	32.0376		44.0174	11.1867		37.9077	33.5454
	34.7189	17.4681		24.8592	7.2927		11.3651	7.45777
	39.7748	7.2492		10.5705	14.551		7.76291	15.952
	38.381	21.6414		33.4654	13.6733		7.45777	40.0559
	54.389	27.222		16.1585	23.6163		55.1753	7.39525
	39.6928	9.60187		25.5125	22.669		17.6366	33.1883
	41.9478	51.6438		19.6694	18.504		38.952	8.47849
	46.0104	37.2431		23.8539	13.3022		49.7184	18.841
	45.6894	25.6649		50.0973	12.5462		6.21481	29.0933
	9.17479	31.5936		34.5598	7.56789		39.4755	34.1475
	7.6989	33.6768		26.0052	21.1303		46.3595	7.2129
	26.1529	35.7244		7.71481	48.8485		41.0177	7.45777
	42.7646	34.6075		32.3947	12.9308		19.4359	20.1053
	42.7856	28.0507		24.6078	22.8035		7.45777	22.8225
	11.7907	25.2699		16.9789	12.4826		45.3108	16.8844
	36.3989	30.6594		21.1423	12.4296		9.53898	5.6382
	25.581	37.6085		44.5955	10.6942		20.6056	12.6065
	51.2904	23.538		28.5881	26.1022		32.4403	21.4192
	28.2275	11.6189		29.097	35.8722		48.3383	29.8547
	34.8029	29.7935		31.3907	34.3011		20.3914	33.7647
	26.0661	19.0311		23.8392	14.3716		35.7848	11.107
	13.6074	7.45777		44.9568	14.4062		26.1022	16.2429
	29.8311	39.9145		38.5124	15.0458		27.3305	16.1585
	31.8908	37.3541		32.7408	20.6847		31.8962	20.6205
	7.23329	27.6227		48.0074	12.7336		23.641	7.90175
	21.3428	41.0177		44.7466	18.4889		31.074	9.60187
	65.8769	31.8658		18.8209	16.7448		9.91262	18.2339
	38.1602	41.0287		13.4879	18.5237		14.9235	20.7775
	22.6333	10.6263		34.6597	8.17781		11.6826	41.0177
	40.1422	58.3765		21.7875	14.9824		11.8534	35.2516
	16.2746	19.6998		51.4651	19.6056		9.12147	6.27882
	27.7154	64.634		41.8195	10.6253		34.4115	9.94369
	14.2466	34.9595		12.5136	6.12382		29.2655	7.93009
	9.50878	45.8777		29.1411	15.6827		13.6726	8.7093
	37.8495	44.0244		51.5427	37.0194		38.6414	14.7017
	33.8364	61.0194		26.7217	26.8276		37.4494	10.9108
	28.5881	9.15304		24.803	20.4642		33.56	15.1604
	8.07639	32.317		22.3365	22.3365		21.1303	39.7748
	26.3863	18.8445		32.3292	13.8652		43.6286	32.0873
	12.4296	10.4501		9.98508	30.7538		29.7502	22.4118
	24.8482	32.8833		44.7245	60.1007		31.074	11.1719
	33.9323	26.7342		18.164	18.6444		54.6266	53.132
	41.0177	9.82163		23.6163	28.5881		21.1303	19.4076
	13.1248	51.732		14.638	32.5875		61.3188	15.3813
	6.13973	28.8486		37.875	18.1659		23.6933	20.1417
	33.3551	35.4985		24.0943	9.94369		34.3901	10.0705
	7.45777	21.5722		55.6787	22.3482		16.7966	11.4422
	29.3651	34.0702		19.1765	26.4066		6.07311	24.7236
	30.0743	23.4562		37.827	14.1546		10.02	29.3677
	38.2514	30.0536		40.6461	33.1751		29.5374	6.96729
	52.0822	62.6283		19.756	31.2535		32.866	35.3133
	46.8905	33.9539		26.6708	7.3863		54.6416	37.5929
	50.8006	35.5699		16.1585	14.1548		20.3861	21.1303
	38.1599	13.2955		34.7078	15.3053		9.89583	11.8371
	10.1235	22.7142		45.4501	8.25028		33.3116	38.1369
	59.878	36.8284		33.56	23.6722		20.1969	27.6945
	37.2169	26.2796		49.231	18.1131		21.3101	6.21481
	49.5304	43.2466		40.3675	10.7923		22.3733	8.70073
	25.0831	6.21481		19.9687	8.4622		26.8098	12.9857
	8.27477	5.4653		27.3452	17.0646		39.5052	50.0517
	30.7864	41.6711		35.8228	9.52854		33.9292	9.05448
	5.63782	17.4015		22.3365	7.45777		41.624	28.429
	21.7436	28.5881		20.5787	33.56		19.9334	11.4676
	58.5126	33.56		39.0356	19.142		22.8678	7.77447
	29.4425	45.7718		30.8503	41.2792		17.8385	42.2607
	27.3452	17.3028		9.50878	14.9155		59.6503	24.3072
	33.445	11.0845		41.6757	14.3618		52.9228	28.3516
	31.7207	27.2707		36.5153	9.51822		17.4015	28.5881
	7.45777	23.6409		14.0154	24.2054		9.57565	9.19878
	47.2229	26.1022		33.5087	20.1632		7.93009	20.2219
	29.8311	28.9207		13.6726	28.7845		6.82249	9.15304
	49.0037	39.4292		17.4015	21.37		43.5765	19.8624
	9.94369	59.179		16.658	17.3113		29.5424	18.6557
	38.9337	38.5318		32.9536	9.27746		9.70231	31.1876
	49.1791	26.2649		31.1255	7.45777		17.309	41.7843
[truncated: 48,330 more rows]

## Sheet: Fig4_cytokine array results
										(pg/ml)	FD01	FD02	FD03	FD04	FD05	FD06	FD07	FD08	FD09	FD10	FD11	FD12	FD13	FD14	FD15	FD16	FD17	FD18	FD19	FD20	FD21	FD22	FD23	FD24	FD25	FD26	FD27	FD28	FD29	FD30	FD31	FD32
	List of tissue homogenates for mouse cytokine arrays Q640 (RayBiotech)									2B4	0	328.856	40.6252	207.53	0	86.8666	0	0	39.5169	318.398	221.775	209.896	72.5869	313.154	282.518	258.826	0	202.068	225.031	213.657	0	118.403	141.071	48.7853	0	323.162	0	209.994	0	263.716	177.849	65.1086
										4-1BB	16.9426	16.4687	101.134	116.092	0	8.94886	0	0	24.5608	0	0	0	0	0	0	0	0	0	0	0	59.9596	36.8203	63.7495	65.3779	0	0	0	0	127.977	0	0	17.9362
	sample ID	sample information:								4-1BB Ligand	0	144.53	0	0	0	0	0	0	0	120.89	51.0435	7.32534	29.9	99.8225	82.9618	189.679	1.13549	142.95	0	11.3784	264.871	483.23	275.597	280.284	0	0	0	179.944	0	9.61918	155.636	31.1103
	FD1	PBS (no injury)_day7_control_1								6Ckine	0	0	0	0	0	0	0	0	0	0	0	0	0	0	0	0	0	2.26286	0	2.22278	0.286524	0	1.54611	4.16129	0	4.38843	0	0	0	0	0	0
	FD2	PBS (no injury)_day7_control_2								A33	0	0	0	0	0.416039	0	0	0	0.48446	0	0.11067	0.725784	1.72218	0	0	0	0	0	0	0	0	1.71748	0	0	0	0	0.784903	0	0	0	0	0
	FD3	PBS (no injury)_day7_control_3								ACE	9904.53	9696.83	9161.65	7837.31	10095.4	9887.87	9686.22	11934.5	6950.87	7908.02	9071.7	10531.9	8399.41	10336.3	6428.7	7520.38	16573.9	15413.4	15357.9	17325.2	11336.1	15453.1	19592.9	18960.8	41057.3	43309.5	43758	39071.7	41222.4	33936.6	40704.8	41219
	FD4	PBS (no injury)_day7_control_4								ACE-2	84.6226	109.956	144.919	145.462	163.739	170.455	203.026	177.512	266.263	313.227	252.565	211.776	287.52	180.63	222.049	113.135	127.114	108.064	103.648	112.357	83.9551	128.92	153.325	101.563	138.204	152.238	141.401	141.831	89.2505	97.1471	131.079	136.186
	FD5	PBS (no injury)_day7_platelet-depleted_1								Activin A	0	0	0	0	0	0	0	0	53.4162	50.9419	79.4944	89.9252	7.7665	6.04286	6.27035	3.78581	0.091096	3.98508	2.32288	0.663807	2.6099	1.89296	2.76259	1.37998	0.170093	0.714579	0.139691	0	0.216291	0.561371	0.0757744	0
	FD6	PBS (no injury)_day7_platelet-depleted_2								Activin RIB	0	17.0333	0	0	0	0	0	0	0	7.27872	0	9.33582	0	19.6606	0	14.6866	0	0	0	0	0	0	0	31.7534	0	0	0	0	0	0	0	0
	FD7	PBS (no injury)_day7_platelet-depleted_3								ADAM15	1508.37	1290.57	1266.02	2941.58	1218.33	1670.03	1568.5	2143.39	3126.13	3990.52	3310.31	2644.63	3076.5	2430.94	2818.12	1999.11	1961.13	3505.47	2574.62	4052.25	3237.2	5277.46	6474.08	4092.88	2531.13	1114.63	3148.17	1514.27	1844.74	3775.75	6068.82	3723.63
	FD8	PBS (no injury)_day7_platelet-depleted_4								ADAM9	65.5415	77.4754	52.2486	75.3922	76.4029	75.3638	78.1972	83.3976	127.811	138.498	144.504	147.806	116.216	120.082	102.351	74.1638	218.515	306.822	325.762	182.203	316.954	363.747	384.968	278.849	141.648	205.479	173.151	148.57	218.558	216.507	177.507	189.177
	FD9	CTX_day1_control_1								ADAMTS1	0	0	0	0	0	0	0	0	170.318	142.642	0	56.1866	0	8.14229	0	0	0	0	0	0	0	67.3307	0	0	0	0	0	0	0	0	65.0329	0
	FD10	CTX_day1_control_2								Adiponectin	5603.35	5349.01	6851.89	5778.4	5792.29	5325.29	5763.11	6030.91	6188.93	6496.03	5845.87	5843.62	5589.55	5528.11	5678.73	5665.27	5790.76	6018.24	5809.15	5595.67	5705.04	6735.47	6057.49	6111.07	6428.28	6718.4	6378.04	6399.09	6598.84	6484.85	6598.93	6499.43
	FD11	CTX_day1_control_3								aFGF	0	0	0	0	0	0	694.933	1627.31	760.032	4609.08	148.24	1902.54	0	2763.94	0	993.951	463.06	0	0	0	587.186	1200.35	177.436	1440.81	0	1396.98	0	1385.67	956.535	1214.57	0	0
	FD12	CTX_day1_control_4								AFP	3633.81	4502.65	5202.83	4616.02	5451.95	5687.41	4807.71	4086.99	2651.64	3617.03	1661.76	1755.67	3096.3	2944.06	2207.41	1994.58	4068.28	3019.33	3400.55	3059	1101.82	1755.51	1705.52	2596.7	3685.38	3163.9	2366.92	1668.33	1674.09	3098.98	1822.36	3037.37
	FD13	CTX_day1_platelet-depleted_1								AGT	701.186	725.284	834.068	897.702	619.097	981.299	409.751	532.348	1532.58	1019.68	1876.54	1862.71	2138.96	1348.5	1318.77	1931.02	1896.87	2133.86	2733.61	1900.42	2159.38	2169.74	2073.77	1150.58	1408.14	1746.5	1425.81	714.676	1154.03	1364.72	1829.37	1450.16
	FD14	CTX_day1_platelet-depleted_2								ALK-1	0	0	0	0	0	0	0	0	0	28.3362	0	0	0	0	0	0	0	0	0	0	0	5.00618	9.92095	5.37768	8.39528	0	11.0854	0	13.554	0	0	0
	FD15	CTX_day1_platelet-depleted_3								Ameloblastin	0	50.6666	0	0	0	0	0	0	22.6069	0	0	25.1048	0	0	0	0	0	0	0	0	0	0	0	0	0	0	0	0	0	0	0	0
	FD16	CTX_day1_platelet-depleted_4								AMICA	0	0.88858	0	1.04461	0	2.66732	0.348118	0	4.66467	4.2642	8.60587	7.78266	12.5404	10.9953	9.65414	4.88332	0	3.40865	8.26162	4.64181	5.87193	1.6449	0.811544	0	1.46811	2.3915	0	3.49719	2.63181	16.9036	1.14939	2.07609
	FD17	CTX_day7_control_1								ANG-2	0	0	0	0	0	0.368193	0	0	536.532	892.723	0	1459.68	582.439	655.753	735.504	434.839	0	592.023	549.522	342.006	490.191	451.457	1155.1	535.158	0	368.083	265.075	0	405.059	0	0	0
	FD18	CTX_day7_control_2								ANG-3	0	0	0	0	0	0	0	0	0	0	0	0	0	0	0	0	0	280.282	145.479	366.76	0	0	276.615	597.347	0	821.292	0	0	0	0	0	0
	FD19	CTX_day7_control_3								Angiogenin	0.0503309	0	0	0	0	0	0.48616	1.15656	1.50999	3.88603	1.14188	3.83478	2.27873	3.72824	0.377204	2.84932	2.59629	1.30898	0.0061213	0	0	0	0	0	1.85633	0	0	0	0	0	0	0
	FD20	CTX_day7_control_4								ANGPTL3	0	0	0	0	0	0	0	0	235.612	73.4058	0	134.856	194.027	0	0	7.91266	0	0	0	0	0	43.5424	83.473	1.54929	0	0	0	0	0	0	0	0
	FD21	CTX_day7_platelet-depleted_1								ANGPTL7	2566.21	2555.11	2395.44	2042.14	1169.39	1014.32	3089.68	3882.64	1995.89	3926.18	984.486	3574.41	4305.68	2862.59	1674.84	933.324	2834.09	1370.33	1134.38	1190.34	1226.78	1701.38	2327.22	1117.17	3034.65	1828.36	1337.51	1659.87	2462.81	2441.15	2774.77	1479.64
	FD22	CTX_day7_platelet-depleted_2								APCS	0	0	0	0	511.206	0	337.333	367.85	4374.45	4696.74	6473.68	6952.27	4975.21	4098.77	5210.65	4340.54	1958.65	2369.12	2402.23	1393.84	2987.05	1827.49	2780.88	2163.54	1280.96	2005.41	1431.28	1600.04	762.074	1133.56	790.884	1235.53
	FD23	CTX_day7_platelet-depleted_3								APLP-1	0	0	0	0	0	1.21227	4.67225	3.08473	65.0943	78.9424	60.6509	78.5845	65.4055	45.1251	71.8644	32.277	32.0607	39.5928	33.6691	29.5774	40.5824	53.2779	49.8078	34.0014	20.2363	29.5666	8.96592	28.9488	34.0565	24.9896	25.294	18.1432
	FD24	CTX_day7_platelet-depleted_4								AR	0	0.243753	0.180972	0	1.44304	0	0	0	0.66851	2.54333	0	0	0.55583	0.663445	0	0	0	0	0	0	0	0	0	0	0	0	0	0	0	0	0	0
	FD25	CTX_day14_control_1								ARSA	0	149.672	0	0	0	0	0	110.616	0	357.409	75.9881	616.21	0	634.787	533.944	441.988	0	0	244.25	228.407	1178.89	115.199	277.723	655.392	233.697	459.142	268.855	198.768	0	0	0	62.7468
	FD26	CTX_day14_control_2								ART4	0	0	0	0	0	0	0	0	0	0	0	0	0	0	0	0	0	0	0	0	332.285	22723.7	2233.5	10131.9	2430.17	2254.36	0	0	1299.41	0	1206.83	0
	FD27	CTX_day14_control_3								Artemin	0	0	0	0	0	0	0	0	1.97653	1.22725	0.690762	0.386691	2.3185	0.581863	0	0.0337589	0	0	0	0	3.277	1.19587	2.43885	0.718218	0	1.23294	0	0.143595	0	0	0	0
	FD28	CTX_day14_control_4								Arylsulfatase G	116.643	99.4065	38.1844	103.589	71.0472	54.522	130.947	78.0331	518.534	505.428	616.193	619.441	342.943	241.841	332.366	220.127	390.413	688.993	568.256	317.388	661.721	857.866	867.155	653.315	347.869	420.035	362.088	379.021	511.25	560.375	362.32	357.515
	FD29	CTX_day14_platelet-depleted_1								ASAHL	678.242	718.752	418.349	439.876	849.044	705.319	748.115	607.373	1000.56	778.466	713.525	797.565	642.682	829.674	557.742	348.904	2871.34	2877.19	3363.82	3225.29	2479.72	2345.89	3279.58	2764.66	2405.29	2557.39	2451.62	2202.92	1857.93	3020.96	2034.74	2878.34
	FD30	CTX_day14_platelet-depleted_2								ASAM	1401.14	2413.88	1530.23	2003.16	1645.3	1967.61	1242.21	1484.08	1291.02	1668.2	1547.77	1731.29	1927.7	1799.8	1255.77	1498.65	1448.1	1436.5	1287.89	0	1352.41	1240.51	928.625	1120.96	1730.11	1084.43	1847.39	1609.18	1127.21	864.127	1269.61	955.044
	FD31	CTX_day14_platelet-depleted_3								ASGR1	0	0	0	6.52732	0	0	0	0	5.14178	0	134.1	16.9829	78.7061	0	0	23.1393	0	0	0	0	0	0	0	0	0	0	0	0	0	0	96.1757	0
	FD32	CTX_day14_platelet-depleted_4								Axl	91.3709	42.7815	62.0911	17.6477	51.8323	38.1629	29.641	67.8387	43.6186	69.0879	31.1159	117.135	27.8782	59.4164	29.4253	42.0994	109.548	416.084	253.893	246.261	225.249	268.917	125.735	108.633	248.596	135.134	228.446	106.532	164.728	216.874	314.19	277.427
										B7-1	0	0	0	0	0	0	0	6.48408	977.951	638.579	603.533	708.66	730.286	597.205	577.705	639.436	26.6374	80.7078	97.2182	199.512	614.916	521.447	478.935	340.29	114.518	196.893	137.968	132.26	156.817	212.658	104.238	133.787
										B7-2	0	27.6447	0	0	0	7.02738	0	32.6963	20.666	0	0	2.7022	21.4242	12.1453	0	39.6551	0	47.8503	6.36114	17.0866	111.125	191.156	195.441	79.4934	0	0	0	5.26921	10.3201	108.39	108.594	8.73046
										B7-H2	0	0.467068	0	1.24611	0	1.89406	0	0.423515	28.9003	19.7915	22.7758	22.1855	15.668	11.21	14.0616	12.1855	5.4009	12.0179	10.2965	4.31591	5.49051	16.4737	23.2229	7.59501	0	5.54908	3.10771	4.26675	1.50746	5.23566	4.93522	2.9542
										B7-H3	0	0	0	8.99533	0	2.58637	0	0	0	20.6493	0	28.5114	0	85.9658	0	0	93.8647	319.725	224.915	146.388	100.139	275.53	237.17	188.83	29.1218	60.3842	98.2736	73.2494	43.3654	105.444	52.6663	70.4468
										B7-H4	1670.44	2190.97	863.569	2076.73	1624.68	1737.05	1687.12	2675.04	1048.41	610.107	0	354.132	0	1291.99	163.744	899.289	1204.36	0	307.319	662.382	7215.36	6732.95	6731.05	3725.22	766.152	1423.83	677.569	1843.26	1940.56	2481.16	10833	3130.25
										B7-H5	0	0	0	0	0	0	0	1297.16	0	0	0	0	0	507.249	0	280.4	0	29.0781	0	0	0	0	0	0	0	190.851	0	0	0	0	0	0
										BAFF	6.12842	17.2859	12.6923	18.0388	0	10.0936	3.02754	2.18071	291.376	290.177	348.993	423.712	125.869	78.7374	87.6153	82.2894	7.41704	31.5374	25.6654	12.3219	25.9474	24.2418	23.0844	24.8256	0	14.406	4.51194	12.7152	4.88094	30.6534	5.42041	21.1981
										BAFF R	0	0	0	0	0	0	5.46576	3.09157	7.47579	2.39408	4.22647	4.92306	2.4835	0	7.73816	6.1536	0	0	15.7927	0	10.6636	5.05512	1.9379	5.89562	12.1534	1.33139	0	0	1.67477	2.69347	0	4.1853
										BAMBI	0	0	0	0	0	0	0	0	0	0	0	0	0	0	0	0	0	0	0	0	0	0	0	0	0	0	0	0	0	0	0	0
										BCHE	868.542	1245.29	1133.63	1142.05	953.147	1095.17	1377.85	1626.4	1275.46	1100.19	1106.94	1010.4	881.447	1208.16	956.637	722.923	1950.14	2324.64	1382.11	1643.38	1153.39	2226.51	1275.88	1729.6	2090.8	1620.9	1961.13	1564.74	1895.67	1866.93	2174.49	1905.2
										Bcl-xL	0	0.875949	0	0	0	1.17191	0	1.194	4.43198	5.36548	1.48244	1.94458	2.3493	1.50353	2.81521	2.59841	0	3.96672	0	4.942	0.845226	9.24521	6.44916	5.55841	0	2.42671	0.307905	0.783171	1.94246	2.83337	1.21996	0.731465
										BDNF	0.324553	1.05309	0.478853	0.796117	0.790829	0.0468535	0.565468	0.969113	1.68443	1.70911	0.571514	1.29519	1.46514	0.80418	1.11189	1.43724	3.29973	4.70147	6.85695	3.52541	3.99378	5.9666	6.94376	4.01477	2.32299	3.38694	2.88986	3.2331	4.10375	2.38654	1.39721	2.0379
										beta-NGF	0	0	0	0	0	0	0	0	0	20.0437	3.01174	0	0	0	8.00647	0	0	0	0	0	0	0	0.360094	0	0	0	0	0	0	0	5.13211	1.71196
										bFGF	18.0803	16.7038	9.99025	10.3766	8.92463	8.10028	12.6536	12.4549	34.1688	55.8638	28.9323	78.142	23.5266	22.9927	20.7916	17.9186	69.5584	115.981	86.0459	51.3259	68.0543	151.12	219.325	162.549	72.7471	254.149	99.7073	71.223	103.04	272.307	58.7686	184.386
										BID	0	65.0372	0	0	0	0	0	0	409.174	223.55	1299.37	0	0	0	0	0	0	0	0	0	0	0	0	0	0	0	0	0	0	0	780.261	0
										BLC	14.2705	10.2909	5.13811	13.72	4.63675	4.06779	1.76799	7.00191	53.9087	72.1988	86.7552	138.34	48.2133	21.0009	27.8384	40.3381	8.74762	27.5726	20.5147	15.0457	7.1617	25.4112	26.3417	11.2667	26.6449	13.6202	20.2603	14.5659	5.35364	24.5118	8.80972	4.56649
										BMP-5	0	0	0	0	0	0	26.3164	0	186.434	157.118	113.103	150.555	163.628	165.211	44.3776	7.61022	12.9829	0	0	0	0	0	0	0	0	0	0	0	0	0	0	0
										BMP-6	0	0	0	14.4571	0	0	260.407	0	63.808	0	60.1134	0	27.1833	0	40.7094	4.30441	0	0	0	0	85.2705	0	0	0	0	0.619259	44.9681	1.8912	0	0	0	0
										BMP-7	32.3693	23.838	46.3708	32.0845	24.7375	27.2977	32.5624	23.7087	55.9814	43.3336	35.0874	40.0793	50.2522	42.718	53.6158	48.2756	31.5681	43.4949	1.0722	15.2364	13.9413	6.21849	38.3947	24.3736	29.8674	22.7174	31.9611	25.6021	0	7.12461	44.056	0
										BMP-9	0	0	0	0	0	0	0	5.0236	0	33.8955	0	11.7362	0	0	0	11.7495	0	9.09433	0	2.64179	26.2793	17.1133	3.56366	21.728	0	8.81868	0	10.7342	0	3.51039	0	5.4184
										BMPR-II	397.068	370.879	108.157	297.707	612.542	481.288	140.896	174.686	95.2398	195.955	0	186.987	95.3101	325.387	173.391	119.646	835.45	786.407	529.489	930.56	669.196	576.65	889.606	1163.99	1148.93	1207.52	1762.67	566.979	875.944	821.026	825.796	964.424
										BTC	0	0	0	0	0	0	0	0	2.53107	0	0	0	3.15166	0.937602	5.25085	1.23601	0	0	3.88988	0	3.77955	0	0.761727	3.24781	0	0	0	0	0	1.26938	0.601265	0
										BTLA	0	1.24855	0.807036	0.4492	0.886276	0.609075	0	0.730435	0.0249581	0.835482	1.40108	1.17757	0.000916774	0	0.61801	0.828411	2.40751	1.18004	2.49467	1.26692	0	0	0.17182	0.272495	2.2557	0.0867399	0	0.307613	0.010955	2.79811	1.06307	0
										BTN1A1	0	0	0	0	0	26.2723	0	0	0	0	8.17094	0	0	0	0	4.11982	0	22.8306	12.7819	0	0	0	0	0	0	0	0	0	0	0	0	0
										C1q R1	1717.9	544.181	1354.7	284.485	1740.79	411.982	1504.97	960.035	1645.97	1477.56	1381.42	1191.75	1658.08	1527.54	1593.96	609.61	2784.49	2665.93	3041.87	2126.87	2694.83	2480.34	2896.92	2919.31	2952.92	3208.79	2984.39	2969.26	2907.04	2938.03	2935.21	2679.02
										C1QBP	0	37.951	9.4449	0	0	73.9411	204.124	81.7359	83.5108	89.9942	268.25	53.2693	38.8796	59.9842	69.3701	0	187.377	0	335.164	226.216	329.091	908.633	203.723	553.366	346.214	298.222	135.324	372.923	247.496	250.258	101.365	487.151
										C1ra	199.384	0	116.304	0	398.806	399.496	289.621	21.8694	2142.25	2530.6	2639.1	3031.52	3256.31	1652.28	2066.95	2354.22	510.249	1512.63	661.043	759.392	2417.92	2355.11	2900.01	1969.23	64.6692	549.155	313.011	273.81	380.175	1097.67	643.638	742.649
										C4.4A	0	0	0	0	0	0	0	24.5005	13.3686	18.8194	36.2237	21.2532	14.6802	13.2338	27.3465	20.7216	22.1943	29.7401	13.9577	26.9163	0	6.78562	0	17.3859	28.3392	0	0	0	0	0	0	20.9013
										C5a	5.77842	4.97656	2.76314	2.06391	0.984411	1.42071	7.5979	6.5461	149.292	121.629	161.006	143.901	139.119	102.672	110.922	94.8188	51.7366	57.7187	73.7861	45.8836	49.5864	35.2593	51.892	49.0466	34.7814	46.4441	49.4593	25.788	24.4367	27.7684	26.1154	26.9644
										CA12	0	9.86914	0	0	0	0	50.1432	66.1029	92.3101	117.617	99.6296	80.2915	86.4783	16.4153	67.1665	94.7415	75.8463	76.5325	135.047	103.294	40.2746	51.1484	62.1459	70.2227	41.4796	43.1308	72.9023	29.8158	14.2808	24.7169	26.2572	81.6973
										CA14	663.826	777.055	924.762	930.933	929.956	741.296	969.449	977.159	1334.31	1276.3	1185.46	1174.53	1020.51	973.927	1138.29	697.914	405.608	299.221	249.645	226.444	322.924	182.488	263.008	150.292	850.228	532.008	784.335	490.54	580.764	610.756	828.336	563.885
										CA2	193.041	197.755	186.786	205.246	237.07	198.3	242.119	248.638	180.035	243.368	162.066	179.74	287.174	209.089	300.4	301.222	222.585	222.011	263.297	236.808	280.592	278.974	306.774	301.446	175.885	188.605	225.104	216.764	260.625	166.157	214.926	240.613
										CA4	308.995	386.604	398.853	421.167	356.82	310.812	338.487	382.863	301.259	398.916	373.759	416.076	304.018	288.745	370.078	299.646	203.559	120.927	107.769	123.527	130.855	185.383	196.004	150.462	211.335	243.136	150.168	87.9384	97.3157	217.89	94.1874	295.596
										CA9	0	0.0570999	0	0	0	0	23.2016	17.3057	24.4962	25.9283	26.9182	35.703	25.9046	18.3522	19.608	26.3221	28.618	78.6142	37.2027	41.4538	50.672	94.2154	109.357	44.4436	9.06135	23.7424	18.0204	2.86226	0	0	20.296	25.7578
										Cadherin-4	0	36.1363	56.7854	0	0	33.1779	66.8587	218.959	105.193	207.513	115.03	149.499	146.022	230.555	143.127	299.952	124.306	147.277	228.821	134.458	236.479	322.202	253.302	164.398	146.91	123.848	9.60498	174.475	0	133.119	69.4415	116.15
										CADM3	57.6971	73.4208	49.007	47.7713	55.1062	74.9612	63.3999	53.9922	41.2056	31.9903	54.3625	51.4065	49.4654	34.6395	66.7756	36.969	33.7318	59.5065	69.4414	47.5114	25.4873	95.0376	43.4229	25.5782	38.0818	59.6132	37.3334	39.585	42.9567	58.1684	37.1386	61.9837
										CAMK4	0	9.75575	0	83.8971	0	0	23.2617	73.6993	0	0	0	0	0	0	0	0	2015.12	3850.08	2558.89	2482.67	1348.88	2438.85	2116.9	2894.15	644.265	2154.73	1571.69	953.408	1330.3	1608.02	433.854	679.987
										Cathepsin H	302.315	784.57	603.83	543.865	419.096	464.915	552.088	807.17	593.14	525.752	374.124	456.972	623.569	1141.95	526.447	625.014	156.965	373.259	181.049	249.93	3372.41	3562.3	3741.43	1613.63	0	560.586	287.138	547.687	855.823	1006.17	4221.65	1106.35
										Cathepsin L	3021.5	1803.4	2360.17	1987.14	3184.8	3084.22	2857.05	2885.56	2809.58	2311.24	2480.56	2349.7	2506.47	2960.24	2780.47	2282.97	4602.16	7840.63	5647.46	4854.62	7245.78	6437.5	7276.69	5655.61	3622.81	5646.92	4022.47	3672.5	3910.99	6179.04	3675.77	4140.41
										CCL28	0	0	0	0	0	0	0	0	80.0125	34.4749	75.7356	0	546.933	0	188.085	0	0	0	0	0	0	118.44	35.4414	88.7463	0	0	0	0	0	0	0	0
										CCL6	100.622	112.759	47.5846	41.0536	112.109	120.375	250.149	238.217	2011.71	2137.5	2016.82	2257.13	2023.77	2042.3	1450.6	1675.63	361.597	453.819	349.899	303.576	1255.36	810.218	830.024	612.805	569.207	1612.93	452.658	342.99	557.757	1674.11	289.738	1255.4
										CD117	104.986	123.851	91.0862	143.835	97.1517	104.249	119.402	124.497	93.3002	99.414	78.722	58.236	125.724	48.6027	79.2373	71.8499	128.761	120.851	81.9017	106.278	362.314	369.619	445.225	296.083	79.6468	96.4362	61.345	135.62	214.148	293.659	351.058	265.511
										CD14	0	0	0	0	0	0	9.08316	0	828.451	1197.57	0	327.035	1085.28	955.802	2293.35	529.981	0	350.082	0	0	1064.39	1499.08	939.543	96.7221	0	253.775	0	444.362	0	56.2478	0	0
										CD157	0	3.32134	0	0	0	0	0	0	14.2937	17.4346	23.0269	19.8704	0	1.9397	0	5.2016	0.960872	4.5054	7.67961	0.477273	3.41901	8.3012	3.08806	0	0	0	0	0	0	5.58427	0.101288	0
										CD160	125.427	0	0	0	0	216.37	0	350.697	489.821	1113.12	707.135	763.739	1390.8	1358.65	232.359	595.846	855.349	1350.06	0	0	0	0	0	0	0	0	0	0	0	0	0	0
										CD164	2712.42	2456.85	2406.76	2516.71	3346.94	2386.71	2625.24	4036.47	4844.61	4668.23	3954.45	4910.2	4388.53	3640.45	3309.13	2056.38	8158.85	11631.2	8578.24	7401.22	6824.15	12870.9	7758.64	8244.03	5556.57	6276.09	5097	6252.26	6892.23	6242.88	5146.43	5592.86
										CD180	173.555	10.0538	35.953	125.439	0	18.8405	618.056	0	259.568	164.597	178.758	33.6848	111.725	33.833	100.052	116.4	26.932	0	40.9917	116.157	433.106	68.5539	85.5383	108.866	111.771	101.828	257.873	129.856	74.4417	30.3159	30.4095	86.5555
										CD2	0	0	0	0	0	0	0	0	0	0	0	0	0	0	0	0	0	0	0	0	251.452	530.606	355.192	346.832	0	0	0	0	1.65367	282.577	105.057	168.756
										CD200	856.998	1320.76	882.095	1225.2	949.868	1575.57	1363.34	1366.58	1332.23	1676.54	2054.42	1909.34	1668.59	1216.23	1820.6	1251.08	1337.19	1850.44	1573.63	994.581	1263.05	1660.94	1512.41	1303.79	1083.77	1364.42	1015.27	1112.8	1270.72	1685.65	1346.02	1257.61
										CD200 R1	4185.51	2714.43	0	0	647.975	5253.64	1186.92	675.772	0	0	0	0	0	0	0	0	695.328	1125.94	0	0	6018.6	8355.64	12427.6	2513.63	5593.24	3235.63	3044.76	6648.4	9249.01	10712.5	6033.59	11245.3
										CD200R4	31.8433	41.3281	35.8626	38.838	41.4554	52.5193	15.7843	33.9802	0	0	0	0	0	0	0	3.19375	3.19375	0	9.68936	6.05591	0	7.842	0	4.31627	23.8492	17.9212	12.0768	17.7549	5.13729	22.7139	34.5038	31.7158
										CD229	0	463.084	0	0	174.716	732.854	0	0	0	359.136	492.568	630.859	356.232	0	663.784	356.46	64.5507	1084.76	628.605	609.149	5201.69	7464.33	6894.57	4899.69	0	959.383	0	140.901	1121.2	3473.34	4919.74	1923.44
										CD27	186.253	204.86	215.308	183.769	0	368.837	0	0	49.7363	0	0	0	0	0	0	119.478	0	0	0	0	0	0	0	0	0	306.688	0	0	0	0	0	99.177
										CD27L	0	0	0	0	0	0	0	0	0	9.70455	0	0	0	0	0	2.8	0	0	0	0	0	0	0	0	0	0	0	0	0	0	0	0
										CD28	790.299	1038.78	807.71	684.587	389.876	936.318	816.155	790.185	364.84	1002.39	405.561	505.227	328.038	1229.8	315.057	760.089	624.137	434.962	352.45	602.168	0	365.317	77.6688	519.67	450.503	979.313	499.938	636.303	378.421	809.057	732.044	609.367
										CD2F-10	0	0	0	0	0	0	3.34134	0	0	0	0	0	0	0	0	0	0	0	0	0	0	0	0	0	0	0	0	0	0	0	0	0
										CD30	0	0	0	0	0	0	0	0	0	5.14884	1.83543	0.785963	0	4.80694	0	0	0	0	0	0	0	0	0	1.22667	0	0	0	0	0	0	0	0
										CD300b	0	1764.3	0	659.553	0	0	462.135	765.032	0	1644.55	2049.11	510.692	0	426.07	0	1007.14	140.873	104.834	0	0	357.077	627.791	0	1219.48	0	515.813	0	458.232	0	323.666	0	212.503
										CD30L	0	0	0	0	0	0	0	0	0	0.0530431	0.16154	0	0.170132	0	0	0	0	0	0	0	0	0	0	0.191682	0.349843	0.502181	0.18313	0.346836	0.190278	0.420351	0.191987	0.538992
										CD34	0	0	0	0	0	0	0	56.4529	302.415	333.493	135.805	178.441	273.124	260.751	202.916	223.074	9.16405	22.6717	0	0	0	0	0	0	36.1294	0	0	0	0	0	0	0
										CD36	4498.99	4863.52	5560.66	4839.2	4759.5	5036.79	5941.17	5844.43	6186.82	6526.42	5052.33	6337.06	5196.13	5061.34	5628.62	4617.36	3449.69	4048.19	3230.41	3336.3	6768.45	5463.93	6257.28	5819.92	6151.45	6368.88	5622.58	5363.21	5872.3	5854.39	6066.15	5593.88
										CD38	0	16.873	0	0	0	0	0	0	519.053	0	398.595	299.068	811.552	674.683	717.615	7.12913	633.651	0	464.912	361.175	1684.55	1456.55	1861.21	1401.65	1252.58	1241.83	1278.24	1366.98	1337.28	1469.44	1333.77	1235.89
										CD39	0	1041.96	1017.34	1103.74	0	199.558	622.651	266.501	2541.56	3677.02	6798.99	3542.77	3213.66	2308.75	2659.96	2661.57	1639.54	4917.25	3854.02	708.111	2178.61	2228.94	2368.65	2624.69	0	1032.08	926.856	976.39	0	1614.61	0	1550.22
										CD39L3	0	10.5105	0	0	0	0	11.6676	10.2702	14.6959	20.0745	26.457	25.1468	3.18242	14.4332	0	0	41.9558	41.9527	30.9587	34.3786	22.8637	43.2901	31.2832	40.8951	8.61617	41.2767	25.1934	23.7604	32.4608	42.7125	7.05263	17.8759
										CD4	0	0	0	0	0	0	0	0	0	0	0	0	0	0	0	0	0	42.6549	0	30.884	118.037	207.387	210.435	74.3333	0	0	0	0	66.9823	82.3958	148.016	49.5282
										CD40	27.2017	31.9685	12.8459	7.07307	27.8852	26.949	40.3248	32.9685	41.1774	59.016	31.0024	47.3943	32.8749	56.734	28.9697	20.2849	323.587	636.776	589.409	487.879	676.487	748.91	697.39	565.252	230.135	508.509	296.333	194.804	305.434	442.223	208.108	390.585
										CD40L	38.6115	54.2803	38.9543	39.5696	31.4429	43.1371	109.631	76.3764	115.31	73.157	52.1861	48.8902	53.209	74.2934	45.2059	52.0504	152.685	165.702	298.455	172.843	317.638	314.362	355.322	343.965	232.738	358.61	258.07	198.794	275.661	284.388	245.748	390.783
										CD44	836.781	865.205	476.439	517.932	650.815	717.972	795.792	766.846	1104.48	1206.45	1183.96	1141.66	1062.34	1105.16	1106.67	1120.36	1104.48	1091.32	1131.8	1209.49	1059.95	1171.29	889.559	1217.32	1078.99	1141.53	918.788	1064.15	883.104	1126.92	1093.03	1096.15
										CD45	166.617	228.694	143.824	210.683	52.6885	141.935	306.917	307.628	1077.79	1265.89	1271.87	1431.35	545.897	469.755	363.942	253.891	562.245	869.52	554.234	593.123	657.845	849.349	801.546	634.719	366.707	495.114	242.792	298.888	310.389	596.624	188.449	472.906
										CD47	2.99761	17.5416	0	0	0	0	0	30.2079	381.357	451.071	651.877	746.402	390.369	267.084	406.412	283.768	361.773	779.929	563.38	401.915	1097.54	1028.86	1074.2	732.424	191.858	391.794	251.904	163.379	261.802	320.571	175.102	246.581
										CD48	67.0296	56.176	24.3122	21.7389	46.0791	70.821	165.518	138.521	373.425	393.775	407.119	424.62	305.117	327.251	265.956	186.742	641.729	835.658	713.233	737.098	813.321	772.76	850.46	968.878	351.677	713.271	429.039	369.148	523.936	780.229	327	589.727
										CD5	6867.53	1367.97	7624.56	3839.2	5505.11	5648.34	6355.45	8307.45	2529.26	7346.82	5147.6	3635.44	6952.14	6923.83	2715.75	9146.82	2908.24	5768.25	2662.51	4991.75	2741.56	6319.07	5390.83	2123.44	2310.75	2378.36	1950.62	7382.37	1484.9	1298.22	2205.68	8877.44
										CD53	0	0	0	0	0	0	0	0	0	0	0	0	0	0	0	0	0	0	0	0	0	2.21539	0	2.84376	0	0	0	0	0	0	0	0
										CD59a	57.8876	61.9118	47.526	50.784	39.4181	53.8364	35.7058	27.5421	42.4356	30.2963	16.6621	25.2958	54.4099	56.3235	59.5762	48.5014	54.1559	40.5966	42.7214	57.5182	48.7192	62.7003	61.1489	86.0111	118.236	195.763	125.988	155.898	140.964	168.717	165.159	194.275
										CD6	0	0	0	0	0	0	0	10.9522	0	0	0	0	0	0	0	0	64.7061	0	232.529	33.1765	67.192	17.7479	85.7874	99.4	0	6.09441	23.4124	0	0	44.1698	0	35.9212
										CD69	0	21.8073	102.891	124.066	0	4.67606	74.958	0	12.68	45.4228	72.2515	1.85984	0	30.0521	40.2739	59.6554	212.234	386.219	316.347	279.022	567.699	757.438	509.594	372.148	94.6336	193.725	51.915	105.965	102.314	270.537	432.973	325.934
										CD7	0	0	0	0	0	0	0	0	0	0	0	0	0	0	0	0	0	0	0	0	0	0	0	0	0	0	0	0	0	0	0	36.9514
										CD74	0	0	0	0	0	0	0	0	106.309	149.491	1.73048	14.9657	61.3709	0.579793	153.644	34.5955	122.823	190.157	97.7635	287.524	319.209	336.854	282.075	285.44	106.857	214.849	62.6771	88.1612	144.364	292.467	80.4474	179.464
										CD90	0	0	0	0	2.75236	0	2.78556	2.49199	3.47533	0.896708	0	1.42081	3.59835	0	1.10366	0	0	1.0665	2.48291	2.17777	33.0886	27.4218	36.8194	24.8869	1.61423	0	1.08973	0	18.0717	24.075	35.2903	20.2218
										CD99	572.553	452.431	458.148	457.044	424.709	460.102	563.799	518.911	635.393	506.329	512.378	595.006	563.189	508.053	564.456	455.667	880.361	830.808	781.684	769.273	937.794	749.644	858.948	782.714	779.923	805.292	792.087	726.096	916.133	844.129	865.985	806.519
										CD99-L2	325.744	359.597	264.755	292.429	304.857	276.349	330.709	299.175	95.822	192.019	72.6573	83.4035	159.319	239.768	101.792	103.82	312.684	333.726	327.789	286.319	288.907	357.247	292.481	324.845	325.011	385.058	309.799	357.606	314.024	360.41	334.765	339.542
										CDCP1	0	0	0	0	0	0	0.040832	0	0.0424508	8.4203	0.855319	12.2822	0.364337	0	0	2.75559	0.0416677	22.3172	21.1626	3.49583	0	34.7343	0	1.1834	4.96236	0	0	5.05714	9.37286	3.24924	0	0.83273
										CDNF	197.62	210.501	208.686	198.982	213.391	209.494	213.3	221.94	122.04	155.732	59.275	75.7332	153.728	172.046	132.861	107.747	162.821	113.344	106.738	97.1695	123.593	124.823	115.953	111.381	188.623	175.969	190.313	173.11	200.036	183.833	211.292	196.693
										CEACAM-1	195.489	411.75	407.844	466.398	619.17	446.06	650.794	618.51	1630.87	1698.8	1692.92	1911.43	1442.13	1150.43	1545.63	1036.04	518.822	682.616	554.477	587.723	1508.83	1955.1	1984.48	1688.42	758.902	1212.89	1660.81	721.66	1559.07	1916.08	1448.18	1608.45
										Cerberus 1	0	0	0	0	0	8.46562	25.2163	19.004	0	0	2.84034	2.06094	12.7907	6.06711	5.79272	0	0	22.7035	0	0	93.9561	114.199	123.221	80.9655	0	0	0	0	0	91.8105	66.6078	71.1267
										CES1	250.11	46.0211	169.28	973.595	0	0	0	172.228	329.612	1134.57	549.799	127.076	465.155	117.174	508.443	459.358	143.042	165.164	0	0	226.403	341.755	321.679	9.40252	338.561	58.9465	368.658	437.625	269.327	0	516.985	0
										CES2	490.452	494.823	220.638	212.424	77.2208	79.9184	293.017	270.281	484.427	487.57	582.05	638.445	460.145	644.258	286.999	281.9	828.756	125.477	99.3976	77.3784	276.818	243.487	158.753	73.2049	547.848	674.976	823.356	594.292	664.617	603.82	803.256	934.493
										CFVII	0	330.062	0	253.648	208.153	0	521.166	693.219	517.76	685.162	217.551	470.694	383.322	405.319	273.519	895.959	326.544	357.627	449.476	646.287	2302.42	2995.96	3322.96	2511.66	377.752	1242.05	1926.87	1166.28	2274.2	2097.95	2747.13	1860.28
										Chemerin	86.0356	9.29731	0	19.9135	0	54.7698	20.7996	34.4164	1526.53	863.44	1025.7	1484.46	1158.61	1149.27	1311.6	1304.24	98.4425	827.588	184.993	519.748	968.249	287.531	660.814	489.695	415.316	491.308	818.872	417.702	199.658	406.599	201.056	246.141
										CHL-1	42.7925	153.218	5.87438	165.65	0	95.2174	41.1417	66.9716	37.7385	311.66	156.41	224.28	243.774	283.528	199.535	242.66	17.1171	172.413	0	202.165	1659.97	1537.46	2072.14	1091.5	5.90399	85.4443	58.9633	83.2864	332.895	1272.61	1239.9	858.554
										Chordin	0	0	0	0	0	0	0	0	0	0	0	0	0	0	0	0	0	0	0	0	0	0	0	0	0	0	0	0	0	0	0	0
										CHRDL2	0	134.917	0	0	0	0	0	0	0	0	0	235.018	0	0	0	0	0	0	0	0	2116.47	1247.23	1814.67	942.857	0	0	0	0	0	557.046	664.36	421.67
										CHST3	0	0	0	0	0	0	0	0	0	0	0	0	0	0	0	0	0	0	291.45	0	75.5606	1595.04	0	0	0	0	0	0	0	0	0	0
										CHST4	0	0	0	77.0313	48.9139	0	0	78.1158	75.2499	117.142	0	0	133.675	363.686	85.4287	223.924	0	0	0	0	0	0	0	0	176.225	0	0	0	0	124.764	0	0
										CHST7	68.1971	0	0	138.335	50.0747	0	0	0	0	219.528	0	121.658	85.938	315.305	0	0	293.832	392.709	0	149.376	0	0	0	0	0	0	0	158.537	0	0	0	297.563
										CL-P1	957.218	1277.91	509.031	750.545	855.123	640.889	1161.53	1231.75	573.284	681.648	390.857	451.229	476.986	487.142	459.039	370.475	3278.27	3901.24	3872.52	3452.61	5335.76	6187.61	5609.84	6139.04	4892.44	4225.78	4169.41	4530.39	5263.71	4968.67	5140.18	3822.68
										CLEC4F	0	0	0	0	0	0	0	0	0	0	0	2028.03	1265.24	0	0	0	0	0	0	0	0	0	0	0	0	0	0	0	0	0	0	0
										CLEC9a	0	0	0	0	4.78641	0	0	0	0	0	0	0	0	0	0	0	0	0	5.99557	0	241.057	187.19	383.233	213.401	0	0	0	0	151.103	200.633	241.203	160.391
										Clusterin	954.864	797.125	425.837	341.612	0	529.142	1560.19	1453.87	5542.06	6174.4	6284.74	6293.28	5720.79	4997.22	5493.53	5236.46	5170.63	5713.35	5413.76	6536.6	7247.48	6494.98	6798.94	6218.38	4012.85	5656.51	5778.85	4568.15	3671.84	4356.78	3207.1	3865.18
										CMG-2	0	0	0	0	3.99975	9.98667	0	0	6.68594	9.11919	9.75098	10.2921	4.39158	2.84518	0	8.6385	2.02186	11.9731	0	0.71393	2.15199	6.20691	8.90606	3.51075	0	8.08043	1.49689	5.8837	6.00302	2.79145	3.13165	0
										CNDP1	0	0	0	0	8.87325	0	0	0	0	0	0	10.823	0	0	0	0	2.83539	0	0	52.7487	25.0099	46.6203	0	29.4178	0	51.7171	0	8.88124	25.6857	25.9718	0.159981	26.5209
										CNTF	0	0	1217.45	4896.23	0	0	0	0	0	1785.75	365.038	573.803	452.397	0	243.28	940.693	0	0	0	36.404	8412.78	0	2211.62	205.941	1739.99	1099.28	1031.9	0	0	0	97.2276	0
										CNTN1	59.3543	57.123	30.9845	54.3121	0	37.184	1.91922	37.0875	36.2665	0	0	0.530025	25.191	0	2.03222	7.43415	0	26.5891	0	6.54834	91.3808	123.291	55.4821	143.812	86.9011	142.171	69.1438	90.4765	69.1292	101.024	57.0216	100.59
										CNTN2	0	0	0	0	0	2293.59	0	0	0	0	328.724	0	0	0	0	0	0	584.604	0	0	3059.74	1422.41	0	506.529	482.221	434.53	771.52	0	222.667	22.4993	0	100.933
										COCO	0	421.724	0	472.709	129.782	0	0	1135.58	0	0	128.962	23.0724	0	870.064	0	868.234	30.2816	0	0	0	958.297	1096.67	286.457	1013.57	0	0	0	0	0	582.079	1016.56	27.4894
										Contactin-4	0	0	0	0	0	0	36.2449	38.3469	31.8316	15.23	7.28311	40.0127	9.40227	0.100718	20.8963	38.3947	13.8595	37.6481	18.1663	37.0187	2.02715	10.7772	18.2008	27.9297	8.74547	26.5657	3.41865	42.6605	4.16613	40.4423	0	39.313
										Contactin-6	0	0	0	0	42.5731	34.3902	46.4042	68.4566	70.1413	38.2365	44.9788	49.6791	71.6481	29.5466	113.295	42.1774	63.0313	76.4237	69.1427	90.3159	0	51.6818	47.7931	47.0257	0	56.706	0	22.599	0	24.3439	0	46.4221
										CPA1	0	0	0	0	0	0	0	27.9723	0	8.27522	7.34713	0	0	24.6454	9.02475	2.51102	0	0	25.7684	0	0.124578	0	33.6665	0	0	69.172	0	9.36004	0	0	0	0
										CPB1	0	0	0	0	0	0	0	0	5.85604	54.264	60.8479	35.8897	0	0	0	45.5753	0	0	0	0	0	0	0	0	0	0	0	0	0	0	0	0
										CPM	445.833	554.876	494.565	581.211	484.778	583.26	471.887	472.631	588.987	627.76	737.151	473.796	580.504	561.364	624.436	397.463	521.188	685.983	567.379	410.165	451.615	612.908	662.887	531.578	360.09	519.72	453.474	347.342	407.465	435.669	412.927	446.251
										CRACC	44.1615	34.5262	31.038	100.944	29.0675	57.621	38.1884	53.4421	32.5362	54.8872	0.661837	29.0037	51.669	58.924	55.4642	78.3201	14.336	41.0432	0	75.9738	184.237	186.193	154.888	137.115	0	37.2091	25.4738	38.6978	58.9072	160.907	136.437	108.768
										CREG	197.521	231.63	244.943	223.838	233.493	279.996	214.776	211.445	186.303	184.757	142.104	198.971	224.108	201.906	188.925	174.578	167.368	153.231	110.922	129.475	119.237	138.45	126.866	116.331	307.368	240.658	216.179	254.473	279.341	253.967	241.126	237.391
										CRELD1	3815.07	2793.71	3173.89	3384.34	4100.89	3264.52	2732.22	2970.52	2959.54	2978.63	2839.72	2404.34	3307.87	3417.81	2433.34	1708.99	4744.42	5204.77	4150	3967.81	3362.5	4613.29	4276.12	4463.95	4331.66	4481.86	4202.11	4691.12	4923.77	4515.08	4375.79	4877.01
										CRELD2	1036.03	1159.18	843.344	704.22	811.941	946.132	1087.25	1206.06	1358.93	1359.13	1192.41	1290.28	1215.19	1379.54	785.458	585.243	2927.78	3585.09	3188.96	2832.74	3638.39	4228.36	4118.77	4061.21	3090.03	3476.95	3405.2	2913.49	3433.35	3543.72	3303.96	3323.69
										Cripto	0	0	0	0	0	0	0	0	0	0	0	0	0	0	0.849016	0	0	0	0	0	0	0	0	0	0	0	0	0	0	0	0	0
										CRISP-4	7.65704	0	0	0	1.5375	16.2679	19.8293	0	0	0	0	0	3.55528	0	0	0	249.631	224.187	404.945	254.869	65.8437	93.9949	87.3039	293.33	240.718	285.971	166.95	175.108	45.0699	205.887	47.5978	106.546
										CRP	60.295	68.9386	68.4043	63.7027	59.6924	61.3072	77.4885	75.8042	266.488	306.788	262.095	327.372	252.153	282.037	249.33	325.741	216.522	320.658	270.51	211.968	275.833	290.816	281.02	248.808	165.155	218.894	189.894	176.479	149.791	160.082	151.788	133.657
										CST7	0	0	0	0	0	0	0	0	0	0	0	0	0	0	0	7.18145	0	0	0	0	139.799	384.457	0	97.7463	0	0	0	0	0	20.7659	0	0
										CT-1	0	0	28.567	0	0	0	0	0	0	0	0	0	0	0	0	0	0	0	0	17.806	4.04894	0	68.2926	0	15.3702	70.9147	9.91214	51.9855	137.076	0	0	0
										CTLA4	3.30746	5.23777	4.00914	3.04331	3.44045	4.22353	3.76972	3.36842	3.57668	3.95555	4.55709	3.46479	2.08355	3.08459	3.18022	2.98749	4.88891	8.26744	7.62645	11.1747	6.75194	6.93591	5.5265	5.93776	7.0048	8.65524	6.42392	7.26678	10.1862	10.1104	6.07509	11.5522
										CXADR	20.7635	92.5448	12.0116	43.0557	0	0	17.3838	24.829	29.3412	18.2252	51.7274	61.4591	0	0.442733	14.8178	27.6494	26.2459	157.404	95.3637	78.1143	99.1571	146.124	66.505	73.2026	10.8698	39.8321	0	35.1771	17.3998	45.6975	0	53.7522
										CXCL14	0	0	0	13.8156	0	0	55.5731	43.7309	928.975	545.799	373.774	387.712	719.727	1405.67	155.853	67.5636	73.0507	61.434	40.3422	66.0572	96.918	133.795	104.842	130.554	33.267	101.609	70.4899	50.2704	68.928	86.4789	49.844	101.125
										CXCL16	5.76523	7.05781	3.44433	3.96334	4.08093	5.80682	8.67125	8.67373	3.95809	6.16963	1.08609	2.37832	4.89249	6.34031	3.65871	3.32329	13.9623	16.4576	16.5683	12.3422	7.08953	9.50892	8.91344	12.2358	10.5082	10.4671	10.1544	8.54608	8.09167	9.8791	9.00919	8.83221
										CXCL17	1.35805	89.799	32.4921	75.6297	58.2143	42.0139	29.1179	17.5299	37.4889	21.8469	15.5909	41.2956	47.9879	1.10658	8.39718	23.401	61.0382	441.087	18.8334	20.0453	77.5281	132.412	40.3366	91.5753	3.65565	0	0	0	54.7773	97.4415	57.5222	73.5118
										Cystatin B	0	0	472.702	0	0	0	0	0	0	0	0	0	0	0	0	0	0	0	0	0	0	0	0	0	355.057	0	0	0	0	0	0	0
										Cystatin C	1346.57	1460.33	1278.37	1300.12	1278.24	1354.04	1511.96	1514.53	1654	1542.55	1785.36	1701.27	1755.03	1627.8	1658.21	1762.56	1618.89	1636.06	1485.5	1731.72	1526.03	1396.04	1364.1	1718.02	1626	1653.32	1728.29	1679.85	1654.3	1675.65	1431.72	1613.62
										DAN	0	0	0	0	0	0	0	0	21.884	36.7777	13.5657	14.7276	35.7694	25.3218	55.8552	32.9182	0	0	4.59314	0	12.6679	10.367	6.96409	2.75541	0	11.4453	0.521142	2.49915	0	4.3824	0.998493	0
										DCC	3.62887	0	4.07322	0	2.86408	0	0	0	0	0	0	0	21.6342	0	32.1193	0	0	3.57235	0	2.68857	0	0	0.943266	0	0.195779	0	0	0	0	0	0	0
										DcTRAIL R1	595.225	615.284	0	143.314	90.0389	326.944	204.748	316.735	984.389	1081.97	1046.82	1290.58	229.86	412.825	368.474	308.675	4222.38	6658.73	6542.02	6628.6	3957.7	5622.13	4946.18	7392.21	4840.03	7210.22	4048.85	6327.4	4326.36	5309.51	4122.5	5050.66
										DcTRAIL R2	0	0	0	0	0	0	5.18339	0	0	0	0	0	0	0	0	0	0	0	0	0	0	0	0	0	0	0	0	0	0	0	0	0
										Decorin	2643.38	2585.26	2599.54	2520.77	2278.21	2721.07	2363.56	2191.22	2955.87	2549.62	2894.49	2658.25	2830.97	2597.6	2542.8	2884.93	2467.67	2302.73	2287.43	2580.31	2449.38	2441.53	2348.76	2539.49	2490.65	2855.06	2546.1	2806.72	2518.72	2540.09	2496.44	2841.95
										Dectin-1	0	0	0	0	0	0	0	0	23.7333	24.6257	35.3225	49.4438	2.61185	8.60774	12.3876	2.11916	39.4448	91.4375	75.3958	63.2064	39.5845	87.8376	79.2868	103.321	45.0275	185.347	68.5583	23.7224	48.1195	135.578	23.5956	147.257
										Dectin-2	0	0.983023	0	3.15589	0	4.32087	2.2015	0	6.95329	9.15753	9.78739	5.57131	7.18896	3.86051	5.89663	3.34045	13.8987	38.2409	21.8379	20.021	43.191	83.9802	56.03	68.198	2.30031	6.51808	2.95962	4.05528	7.98035	14.1143	6.02098	7.34233
										Dkk-1	0	0	0	0	0	0	66.384	0	64.29	66.8573	50.4326	60.5796	68.1713	44.298	100.059	43.3337	13.3859	0	0	0	15.2757	39.77	12.495	0	43.3378	36.5161	0	18.2827	85.9792	30.6274	65.7376	15.8114
										Dkk-2	1253	0	0	0	595.982	0	7445.94	3949.12	12391.2	20.0375	4030.61	0	430.626	0	641.111	2140.81	461.884	1284.07	0	472.291	0	402.709	0	0	0	0	0	0	537.64	0	670.189	0
										DLL1	0	0	0	0	0	0	0	0	16.3944	31.9301	22.6464	47.4198	32.557	30.8292	32.8841	14.373	45.5104	156.392	89.1902	59.5569	85.4911	128.065	81.7578	87.6331	56.2574	63.5795	41.9611	62.4834	40.915	50.9391	41.2527	39.3799
										DLL4	0	578.815	0	0	0	0	510.135	252.468	14199.2	19517.5	18863.7	19348.8	13391.6	12706.7	14143.8	14333.8	4866.73	7242.43	8042.35	4092.99	9037.73	7957.26	6498.32	4209.76	1654.28	2567.17	1417.69	2858.22	2149.33	2694.63	1734.07	1315.13
										DNAM-1	11.7113	25.5979	0	32.3454	10.0683	0	0	6.95076	14.7806	15.8134	14.6541	34.2002	7.83536	18.8912	4.18212	14.5016	0	3.6828	0	18.4425	104.978	118.263	139.053	63.563	0	29.458	0	11.3165	24.6194	36.8913	77.4129	8.35332
										DNER	28.621	45.2802	0	27.267	0	16.4175	0	10.3292	0	53.189	0	64.102	0	66.7405	0	33.0796	0	25.3493	0	0	0	58.4863	6.67057	63.7214	0	39.729	0	12.3584	0	1.12191	5.01525	0.464487
										DR3	14.6976	13.0341	21.1048	9.53791	25.0719	19.4386	24.4802	27.6587	53.4023	70.6956	47.8336	58.1431	74.9818	68.9411	68.6854	50.84	20.4449	50.9839	48.6498	50.1745	47.4036	38.4231	51.3659	27.3196	25.9781	22.4046	40.9494	26.8634	45.9198	61.8647	35.4531	33.6953
										DSPG3	0	0	0	0	0	0	0	0	0	381.136	0	86.2024	0	0	0	0	0	0	0	0	336.675	517.377	212.623	191.911	128.403	79.1535	137.064	0	0	224.855	515.21	0
										Dtk	32.1865	75.8255	59.6296	93.4943	113.904	119.478	96.3042	101.651	158.187	98.2123	85.8119	44.1317	137.38	85.0802	114.946	42.6591	0	0	0	0	25.725	26.4566	34.8599	30.4516	42.5262	77.0414	39.0149	73.7071	133.99	82.0119	81.0815	70.4708
										E-Cadherin	0.422552	0	0	0	0	0	0.0455029	1.84739	95.1185	65.6656	76.763	106.453	84.5215	60.1335	86.0716	49.0879	5.05958	11.4454	7.31783	4.21068	25.0633	24.5507	35.6614	24.5535	6.86508	10.647	10.9337	6.16498	9.21133	11.1527	9.48589	12.1027
										E-selectin	3.0632	8.89037	2.7232	4.11745	5.52491	2.6285	16.7441	11.4844	222.51	271.626	355.403	342.231	141.786	184.615	147.964	121.937	22.5149	63.3029	89.2896	27.79	76.3166	81.1986	97.1969	67.6931	27.2702	17.545	30.9547	9.56168	16.3878	20.1565	16.2039	27.827
										EDAR	77.3505	76.002	0	0	0	119.616	85.4288	77.3036	1434.21	697.481	1172.68	1198.66	1365.75	879.091	1270.52	1193.12	0	0	51.3562	80.4828	759.991	312.279	597.419	444.771	26.4385	200.387	0	135.052	0.808625	430.222	181.425	207.416
										EG-VEGF	0	0	0	0	0	0	0	0	0	0	5.37617	0	0	0	0	0	0	0	0	0	0	0	0	0	0	0	0	0	0	0	0	0
										EGF	2.10315	2.26845	4.94967	4.82132	3.05816	2.37759	5.64877	5.52917	10.9769	160.747	84.8407	38.5426	1.60989	3.10511	157.943	5.35538	4.57892	6.33471	6.92678	5.17749	14.8034	16.07	14.9889	13.0375	6.87559	8.45954	76.9053	58.1993	26.2141	52.5269	172.019	102.685
										EMMPRIN	0	30.6729	0	0	0	13.5741	0	0	0	0	0	8.59098	0	0	36.2748	23.6754	0	0	0	0	0	0	0	0	0	0	0	0	0	0	156.847	0
										Endocan	5.1194	0	0	0	0	0	0.0250503	4.39037	203.155	213.426	139.02	239.209	188.187	192.302	231.685	207.039	0	0	0	24.1111	133.632	82.4411	94.2713	56.6069	30.4402	60.2062	32.2482	27.16	25.5107	35.4459	41.0166	19.9199
										Endoglin	332.12	407.2	289.688	316.44	339.481	379.08	381.514	406.991	410.305	350.675	426.185	518.678	375.756	416.841	277.917	296.933	611.986	784.599	694.986	525.907	432.852	636.532	644.617	708.696	786.014	980.652	868.15	943.613	720.449	647.172	630.116	729.772
										Endoglycan	15.8271	54.9279	0	107.827	0	63.5595	0	0	0	75.2553	1.94488	84.4729	19.2923	63.2844	0.208941	50.1477	0	34.499	0	48.7058	0	42.265	0	80.3666	0	26.7876	0	113.51	0	36.9965	0	35.529
										ENPP2	0	0	0	0	0	0	0	0	0	0	0	0	0	0	0	0	0	0	0	0	0	0	0	0	0	0	0	0	0	0	0	0
										Eotaxin	16.8268	18.1762	12.0021	13.1739	17.5396	14.2951	16.1731	16.1418	42.3913	49.3585	50.3462	49.4823	44.8374	28.0438	35.0294	21.0593	30.2978	28.8871	23.6393	20.0083	30.7571	35.8236	30.4986	29.7441	36.5042	51.2137	38.0666	35.9156	46.8364	59.1467	35.4094	52.779
										Eotaxin-2	11.1066	4.37056	0	5.20782	10.6152	4.55423	9.3358	28.5999	85.7712	85.794	59.7092	59.7901	40.6703	45.2007	35.556	26.3549	13.9698	12.5617	2.0747	7.31546	24.4102	25.3004	17.7853	15.8802	44.1833	126.342	16.1439	10.6797	26.5947	169.619	16.4128	208.013
										EpCAM	0	0	0	0	0	0	0	4.83326	0	6.34514	1.21204	1.8884	0.374556	0	0	2.30758	0	0.91615	0	4.94956	93.0271	99.524	85.7738	53.3059	5.4278	1.5997	0	0	30.8865	73.6656	69.1188	53.5616
										EPCR	195.027	125.286	147.018	95.4461	219.628	197.029	290.388	191.987	292.608	274.737	359.348	360.898	230.281	304.479	330.237	253.212	278.827	414.01	241.269	201.063	336.468	379.131	379.721	320.671	323.877	368.434	290.107	345.886	294.718	330.418	283.495	291.448
										EphA1	0	0	0	0	0	0	0	0	0	0	0	0	0	0	0	0	0	0	0	0	0	0	0	0	0	0	0	0	0	1.59928	0	0
										EphA3	0	0	0	0	0	0	0	0	0	0	0	0	0	0	0	0	0	0	0	0	0	0	0	0	0	0	0	0	0	0	0	0
										EphA4	0	0	0	0	0	0	0	0	0	0	2949.8	0	0	0	0	85.6885	0	0	0	0	0	0	0	0	0	0	0	0	0	339.028	0	0
										EphA5	0	0	0	0	0	0	0	0	0	0	0	0	0	0	0	0	0	0	0	0	0	0	0	0	0	0	0	0	0	0	0	0
										EphA6	53.2048	0	0	0	0	0	165.804	0	0	0	0	0	0	0	0	0	0	0	0	0	0	0	0	0	0	0	0	0	0	0	0	0
										EphA7	0	0	0	0	0	0	0	0	0	0	0	0	0	0	0	0	0	0	0	0	0	0	0	0	0	0	0	0	0	0	0	0
										EphA8	0	22.5046	0	0	0	167.739	0	0	0	301.16	0	390.538	0	0	0	0	0	0	0	254.425	0	0	0	0	0	137.616	0	0	0	0	0	0
										EphB2	0	0	0	0	0	0	0	3.25136	0.111176	5.07211	8.24839	4.08285	3.49153	4.43636	0	8.18443	0	0	0	0	0	1.67221	2.64548	7.43078	0	8.6094	0	0	0	0	0	0
										EphB3	0	0	0	0	0	0	0	0	0	88.7373	13.1793	27.5939	0	0	0	0	0	0	0	0	0	0	0	0	0	0	0	0	0	0	0	0
										EphB4	0	10.7719	0	29.9901	0	29.0654	6.89309	0	7.27448	22.1737	22.6532	51.1953	1.52051	18.761	19.0465	27.2325	32.2846	105.376	50.67	9.12905	40.3939	80.2566	74.3667	69.7128	23.3101	60.08	51.664	42.3691	20.9156	53.3125	47.5898	54.9151
										EphB6	56.559	67.9205	20.7522	64.9218	12.7705	7.02572	36.9854	59.0034	29.5592	64.5188	61.2674	68.0051	34.4076	51.9024	50.5209	49.7857	54.5157	84.0772	58.6549	37.2025	41.6231	52.8637	40.255	45.358	3.43015	41.2329	4.75273	28.232	27.5853	57.132	4.41698	46.3354
										Ephrin-A2	0	4.41222	0	0	0	13.3594	0	0	15.2744	9.3948	0	6.48305	0	4.82963	0	0	0	0	0	0	0	0	0	3.31421	0	3.73007	0	0	0	0	0	4.28696
										Ephrin-A4	0	0	0	0	0	0	0	2285.72	13380.8	2440.62	0	2408.68	11149.2	0	20490.6	14477.3	0	0	0	0	65208.6	88286.9	68844.3	34022.7	0	0	0	0	0	0	97217.4	5774.69
										Ephrin-B1	7.89798	11.3188	7.01865	10.5363	12.5796	13.5432	16.634	16.6775	10.6195	11.3261	14.0482	19.4432	11.1835	13.4615	10.1807	11.8824	13.5555	16.5428	10.3644	11.4381	30.7297	25.2147	28.3913	18.2189	11.0653	12.9252	11.7128	13.056	12.7804	21.6534	18.2947	10.5005
										Ephrin-B2	0	0	0	0	0	0	0	0	0	0	0	0	0	0	0	5.12598	0	0	0	0	0	0	0	0	0	0	0	0	0	0	0	0
										Epigen	0	0	0	0	0	0	0	0	0	1.77728	0	0	0	0	0	0	0	0	0	0	0	0	0.203081	6.11682	0	0	0	0	0	0	0	0
										Epimorphin	0	14.0396	0	1.2536	0	5.39479	14.7776	19.7643	45.8869	59.8376	81.2823	70.7432	24.7817	23.4637	15.9062	12.3231	54.3955	163.545	101.646	44.4123	107.401	143.44	112.577	96.4821	21.8956	64.0397	27.5657	36.5748	49.0496	62.9007	28.357	42.8174
										Epiregulin	0	0	2.58825	0	0	0	0	0	0	0	0	0	0	0	0	0	0	0	0	0	15.8995	0	0	0	0	0	0	0	0	0	0	0
										ERBB2	0	0	0	0	0	0	0	0	0	0	0	0	0	0	0	0	0	194.095	68.0446	10.6457	51.3585	146.317	54.8343	111.265	0	49.4227	0	26.0856	0	39.5759	0	37.0029
										Erythropoietin	0	0	0	0	0	0	0	0	0	0	0	0	0	0	0	0	0	0	0	0	0	0	0	0	0	0	0	0	0	3.17106	5.00825	0
										Erythropoietin R	0	0	0	0	0	0	0	0	0	208.531	494.359	56.7535	0	229.79	0	0	0	131.031	0	31.8013	27.6236	0	159.762	0	0	0	0	397.125	0	0	0	0
										Experimental Result
										FABP4	2118	2360.76	2464.78	2105.26	1969.79	2422.29	2015.19	2180.54	2256.9	2099.99	2031.53	2179.7	2347.31	2156.22	2124.94	2270.74	2046.41	2310.72	2004.59	2071.11	2513.93	2685.31	2557.17	2679.27	2571.57	2752.91	2569.2	2604.65	2508.97	2561.3	2632.37	2602.71
										FAM3C	0	0	0	0	0	0	19.7518	0	312.15	49.2323	0	0	0	149.581	0	0	0	0	0	0	252.346	0	250.892	200.188	193.164	246.768	266.397	116.601	0	0	382.874	0
										Fas	1.25631	0.881198	1.04757	0	0	0	0.239859	1.22211	2.88389	6.67192	3.24172	7.12002	1.90914	3.94193	0.428366	1.85678	1.14	6.70836	6.88607	2.79736	9.63319	8.6096	14.9186	9.84934	3.25848	5.75051	4.06151	4.39889	3.61884	8.0288	4.93415	2.19874
										Fas L	0	0	1.83525	0	0	0	0	4.28585	2.45815	10.0805	10.4963	5.60131	8.63888	7.81562	2.47962	0	12.6111	13.6614	7.96987	23.289	5.55762	7.5478	2.10055	14.4304	29.9392	14.6781	23.1921	25.0693	19.0836	19.633	20.7508	34.0627
										FCER2	0	0	0	0	0	7.28618	8.52561	2.58739	0	0	0	0	0	0	0	0	0	0	8.43866	0	6.60818	23.7451	25.1201	11.744	27.2099	20.842	45.521	17.3219	36.2246	44.4443	24.4459	20.167
										Fcg RIIB	178.473	300.367	70.0492	123.662	199.848	240.465	687.145	357.424	352.668	214.213	257.939	300.155	269.089	339.654	215.865	167.297	2647.37	2506.65	2982.89	1702.52	2487.45	3860.17	3738.41	4093.93	2819.72	4009.26	2804.01	2334.97	3070.78	3270.75	1592.95	4470.45
										FCRL1	0	0	0	0	49.5014	59.3982	34.4775	74.1601	4.06619	80.2329	38.5891	41.9982	7.20937	40.7024	76.436	69.1899	0	66.5495	54.5315	100.291	417.097	526.14	384.809	344.464	4.90683	179.804	310.93	0	178.181	371.291	200.819	346.899
										FCRL5	0	0	0	0	0	0	0	0	0	0	0	5.49561	8.27764	22.52	0	19.8302	0	1.76216	2.06013	0	0	0	0	0	0	0	0	0	0	0	0	0
										FCRN	0	0	15.7649	0	66.0008	33.6262	0	0	60.2699	60.1436	7.43312	45.7012	63.6165	169.11	25.8528	71.9763	89.149	72.883	82.059	82.8846	0	7.22571	60.9315	97.8239	50.3223	83.548	46.3706	12.3186	98.5122	88.2692	121.566	92.995
										FDPS	31442.2	38237.3	27950.4	30243.8	26807.1	26464.6	32759.9	30884.6	32258.7	35857.7	34127.3	30486.9	17595.6	22258.4	11497	9919.94	59100.1	80714.4	31104.3	44265.5	62083.9	75511.1	49551.6	58112.8	24131.7	26952.1	15552.9	17624.8	24217.1	21699.9	16301	17919.2
										Fetuin A	1684.35	2028.64	664.635	1033.67	730.132	1320.92	2033.47	2009.61	51376.3	31072.4	36550.2	36216.5	49126.8	42615	41816.5	36723.1	19683.8	19768	12047.2	18937.4	24725.7	19420.4	16665.6	18179.4	10650.7	16036.8	11909.8	7502.52	7481.55	7344.99	6760.46	7630.96
										FGF R3	92.6979	96.1535	87.7305	117.425	0	0	0	66.6178	282.188	345.291	0	0	132.118	451.253	388.18	294.434	83.6542	39.7004	0	0	0	6.2403	237.69	122.063	20.0853	111.675	59.5411	200.122	186.294	155.331	220.273	224.239
										FGF R4	0	0	0	0	0	0	0	0	0	0	8.19598	0	0	0	0	0	0	5.93461	0	0	20.5305	40.007	73.0226	82.1104	78.9969	0	73.1672	4.4093	0	0	0	23.4317
										FGF R5	0	1117.67	0	1535.97	0	703.479	0	145.739	0	0	0	0	558.731	1581.75	76.7595	1536.41	300.473	1325.03	1091.49	0	784.965	1840.93	250.213	1572.41	1296.38	755.927	1001.78	1411.25	1081	936.395	1695.96	1677.67
										FGF-10	304.05	345.81	711.282	1107.01	763.269	444.844	887.535	1047.71	1222.73	1249.36	996.487	1447.64	1282.86	1354.57	1496.52	1167.75	1209.55	1254.39	1827.72	1079.62	721.989	617.501	927.02	1175.66	1207.83	904.891	865.087	1476.62	1158.33	1075.63	1325.03	1074.58
										FGF-21	0	4.06626	0	8.63377	0	0	0	4.69874	0	8.77407	0	5.85807	0.0824182	8.27487	0.624359	10.0974	0	14.4824	6.74062	0.377519	7.55583	13.4372	7.90832	10.5726	0	1.0544	0	0.964991	0	9.03444	0.49686	1.49196
										FGF-23	0	39.3222	58.7945	78.3815	0	0	20.294	15.3057	192.081	180.772	39.2478	103.734	377.201	105.636	50.4813	63.5048	0	0	0	0	20.2302	18.2249	17.8559	54.0742	140.216	0	154.538	36.3474	41.6598	0	0	24.6905
										FGF-4	8.61569	39.5199	12.3155	76.6515	60.2931	62.1955	100.083	106.393	87.1445	117.177	105.063	117.245	86.3307	104.608	97.9872	146.584	82.0879	91.2645	83.3035	53.4806	76.4953	94.9022	72.1589	105.439	111.373	98.271	64.6491	58.086	71.0618	96.7391	103.009	105.526
										FGF-6	0	0	0	0	0	0	15.1672	24.8455	32.6691	0	10.947	0	6.63158	9.81429	22.6157	7.71184	4.08071	0.802666	10.2156	14.6177	47.6978	10.0006	26.7365	16.0222	12.2277	30.9229	3.45195	17.7479	25.7393	25.5475	26.0195	39.4428
										FGF-8	0	0	0	0	0	0	0	17.5468	25.8361	43.0466	16.7586	23.4357	30.2057	71.2281	56.1059	71.9584	0	40.9824	21.6078	129.342	35.4231	37.7494	4.66077	108.232	0	35.3715	35.9084	4.3162	10.6184	5.2769	24.5315	62.314
										FLRG	0	0	0	0	0	0	93.6004	34.2794	328.54	257.386	227.691	274.721	81.6916	250.869	326.348	307.584	0	124.994	11.0086	324.851	1744.76	1668.29	1532.55	690.561	166.199	0	0	78.702	277.425	834.596	1402.85	812.011
										Flt-3	0	0	0	0	0	0	0	0	0	0	0	0	33.9901	0	134.009	56.8522	0	0	0	0	0	0	0	0	0	0	0	0	0	0	0	0
										Flt-3L	139.421	233.81	144.558	204.585	147.077	124.271	151.347	116.165	80.9454	90.1607	104.248	119.223	76.3687	72.6183	81.1204	52.7718	115.901	141.594	146.512	90.9632	144.095	155.405	155.096	134.482	161.046	208.57	138.459	141.725	196.003	190.407	138.138	161.894
										Follistatin	74.5207	101.195	60.3615	61.2675	35.7458	50.8855	59.0206	69.1657	122.387	149.631	93.4136	148.18	106.411	149.867	179.253	88.6388	665.919	1041.17	1055.31	492.445	969.363	1068.44	957.638	852.226	368.95	879.03	561.232	417.748	489.257	411.627	358.18	382.385
										FOLR1	18.5554	16.8068	0	0	0	3.80754	0	0	2.65023	3.92187	11.3567	0	11.3125	9.82609	12.4207	0	109.203	289.039	172.837	115.199	214.822	325.59	327.062	239.108	60.9858	125.38	64.1391	84.5964	127.64	99.6142	67.2106	99.501
										Fractalkine	0	0.901911	0	0	0	0	2.55492	0.163253	26.8777	17.9025	11.2262	17.5163	42.4196	6.82254	61.0976	35.0706	6.2564	7.81721	15.534	5.38262	9.12757	13.5547	11.7537	12.4289	8.92943	13.0755	9.89943	10.164	14.01	18.0362	16.1912	14.402
										Frizzled-1	0	0	0	0	0	0	43.2052	122.039	116.363	600.882	501.757	638.276	41.7085	872.281	129.463	219.39	89.5086	559.433	176.492	55.1304	0	509.492	162.93	60.6745	118.696	65.6341	67.5248	167.344	0	62.2171	57.3404	293.07
										Frizzled-2	0	0	0	0	0	0	0	0	101.607	0	147.269	0	9.22442	0	23.2639	80.2282	0	47.1001	0	0	10.6811	0	0	0	0	0	0	0	0	0	0	0
										Frizzled-4	0	0	0	0.207756	0	0	0	0	0	17.2334	7.93008	0	13.902	5.55324	0	2.1764	0	0	0	0	18.9317	16.1459	21.0486	10.1963	0	0	0	0.589823	0	6.67644	8.87299	1.78321
										Frizzled-9	45.2072	0	18.8261	46.934	0	0	0	0	0	58.4741	0	0	99.418	0	10.3219	57.5968	0	0	0	0	0	0	26.3018	94.1921	0	0	0	0	0	0	0	57.7824
										FSTL1	0	7.85691	0	24.1326	0	0	33.847	101.729	160.64	235.002	224.673	130.46	198.012	159.959	282.883	199.631	318.905	787.198	576.599	412.15	576.053	656.336	516.435	559.354	200.493	395.367	292.192	417.942	360.566	423.41	292.909	428.079
										G-CSF	0	0	0	0	0	0	0	0	39.3346	46.2554	50.6827	43.6878	33.5113	14.2306	14.0218	14.6126	0	0	0	0	0	0	0	0.369961	0	8.88608	0	0	0	4.9258	0	3.7094
										G-CSF R	0	0	0	0	411.856	244.7	1026.56	1944.13	0	3088.87	69.6972	0	0	511.709	0	939.532	0	0	0	1318.14	5233.62	4461.01	4496.36	3443.25	1305.36	710.223	975.381	1231.62	3870.5	3900.98	7253.73	4079.53
										Galectin-1	1414.01	1372.94	1238.34	1339.7	1314.77	1405.53	1400.31	1278.99	1134.59	1104.86	987.786	1040.81	1047.54	1319.01	856.646	1017.53	1479.56	1544.52	1668.51	1815.5	1568.08	1615.83	1720.77	1832.55	1565.01	1860.83	1732.3	1928.4	1699.64	1759.21	1707.74	2061.48
										Galectin-2	0	0	0	0	229.9	10.659	0	130.121	0	35.1723	15.091	46.5986	0	26.6456	0	26.5333	0	15.627	0.998158	0	36.0833	0	1.98479	0	0	14.8459	2.76775	9.79642	0	0	0	0
										Galectin-3	841.294	927.282	733.373	849.454	913.936	812.326	1368.39	889.543	886.217	822.739	1060.26	1040.37	960.472	973.321	865.525	901.999	940.442	904.79	961.031	1039.03	898.422	1100.95	958.157	1109.77	1160.26	1207.41	1184.95	1062.62	1059.47	1041.47	969.853	1078.06
										Galectin-4	2.64455	1.37805	0.554774	1.46719	3.6215	7.16491	0.694266	5.71427	16.7743	18.7113	30.3953	31.9243	11.8853	9.64439	13.5883	8.61803	16.9786	28.8363	13.1439	15.7482	25.0352	21.4512	23.9646	16.0896	8.29138	10.6038	8.22877	10.6352	9.59848	14.9707	8.95379	11.69
										Galectin-7	193.334	617.323	279.07	457.847	161.027	76.5409	498.785	649.012	860.982	1124.32	897.075	1407.41	652.634	202.993	357.918	376.676	0	0	0	0	268.971	435.028	339.444	443.175	224.232	16.6185	0	0	0	0	0.139494	0
										Galectin-9	16.7993	18.0484	14.7196	20.2338	32.0977	27.1313	24.9943	23.5748	16.3326	31.6047	13.7827	23.8449	14.7706	29.7209	19.0515	12.2885	227.94	384.578	372.625	287.568	275.801	340.561	356.505	343.524	134.215	235.484	126.511	169.417	200.206	315.131	142.043	213.244
										GAPDH	10549.9	9535.85	9574.11	9721.33	9253.23	10944.3	9669.5	10857.3	6683.62	7217.15	5552.23	6584.18	5751.18	9151.33	6924.09	6280.73	7947.03	7895.58	5578.68	6431.92	5525.07	6692.51	6686.83	8393.43	9384.31	8736.41	9206.78	9632.94	8951.41	8675.39	8835.07	9155.77
										Gas 1	108.455	199.645	87.3619	168.536	88.6602	78.387	117.9	104.519	44.1582	50.3353	45.2719	48.9086	40.5173	38.5093	37.4819	24.9395	399.28	471.4	605.583	521.415	544.055	575.696	592.184	560.243	534.922	651.047	593.562	501.706	562.908	509.611	442.581	444.866
										Gas 6	13.5752	15.0414	14.194	11.136	25.6755	10.3706	21.1669	18.4816	43.537	70.2918	57.4747	64.5436	18.441	43.3632	19.4566	28.7319	110.951	193.438	163.519	233.516	273.407	332.821	372.72	308.795	178.987	252.039	216.865	143.761	234.292	228.189	143.542	179.512
										GDF-11	0	0	31.8865	0	35.5947	0	0	28.9512	545.252	539.789	300.223	421.951	565.093	456.81	413.099	583.605	103.288	119.399	164.364	72.3754	82.434	132.245	427.308	188.99	0	104.832	0	0	0	0	0	0
										GDF-3	0	0	0	0	0	0	0	0	0	18.4492	0	131.785	0	0	0	0	0	0	0	0	0	283.37	0	0	0	0	0	0	0	0	0	0
										GDF-5	5.46222	43.4377	0	0	146.685	103.606	0	0	0	0	0	0	0	0	0	17.3101	296.867	526.093	536.983	499.358	299.305	401.158	453.94	285.848	153.246	111.187	0	143.387	82.2874	372.565	19.1467	121.903
										GDF-7	0	0	0	0	0	0	0	0	0	0	0	0	0	0	0	0	0	89.9209	0	0	43.3834	89.3605	0	0	0	0	0	0	0	30.039	0	73.4791
										GDF-8 Propeptide	45.2408	41.9901	63.9754	60.3076	65.0038	89.3024	39.848	45.9132	154.17	200.445	129.655	175.991	129.242	112.59	123.78	106.607	19.2889	54.8645	11.1794	42.9048	8.99763	80.7067	46.5263	47.9132	19.4338	23.0708	0	4.94361	16.6627	24.8885	31.0709	7.93848
										GDF-9	0	0	0	0	0	0	0	0	0.106198	0	3.67312	0.0273023	7.67276	6.67875	1.80557	11.821	0	0.0211918	0	0	27.2717	22.8111	20.4168	19.3423	0	0	0	0	1.65242	19.9427	5.42771	8.78105
										GFR alpha -2	133.481	94.0464	95.1872	102.163	140.925	111.466	124.228	149.267	89.3528	112.705	115.768	123.96	89.3332	110.284	93.3396	73.4633	410.277	915.241	778.554	393.446	500.614	658.937	649.13	601.218	323.256	441.985	269.793	293.624	145.126	486.148	235.927	281.391
										GFR alpha-3	14.0082	23.6238	0	34.1096	0	44.3311	21.0163	73.1921	4.2735	85.8076	0.259269	6.31956	21.6769	50.4518	13.8615	16.4765	68.7413	59.8036	52.8584	32.5267	52.1799	58.1138	51.3949	54.3669	5.37609	49.3088	0	38.9502	0	36.1285	0	22.878
										GHR	0	0	0	0	0	0	0	0	0	0	0	0	0	0	0	0	0	0	0	0	0	0	0	0	0	0	0	0	0	0	0	0
										GITR	0	0	0	0	0	0	0	0	0	7.14719	0	4.14346	0	0	0	0	22.7839	63.6087	40.3177	65.8127	19.974	48.3105	27.7171	33.458	11.4719	44.3779	18.8834	26.6297	34.2993	57.1655	23.4311	55.0497
										GITR L	0.480588	1.37433	1.06147	0.951357	0.905855	0.822481	0.983393	0	0.298871	0.232694	0	1.88144	0	0.513108	1.08644	0.404157	4.35244	11.893	6.38001	4.97673	3.35555	4.34204	4.05606	6.65057	1.71696	1.57957	1.49194	1.99976	3.2335	1.81254	2.09344	2.18341
										Glypican 5	0	0	0	7.64626	0	0	0	0	1.58902	0	0	0	7.65356	5.0075	10.0993	7.82655	0	0	0	0	0	1.50562	0	0	0	0	0	0	0	0	0	0
										GM-CSF	0.671003	0	3.44467	0.840789	8.41309	0	43.7523	47.2789	31.0167	31.8677	20.9638	43.479	23.5914	31.0994	19.3088	27.8832	5.48295	0	14.0488	23.9618	16.228	44.064	32.2717	35.2108	61.2113	41.0126	47.5484	79.3557	43.3048	37.337	38.8266	57.0262
										gp130	114.702	218.809	170.983	171.17	105.072	70.6719	271.174	325.923	187.297	275.372	125.778	237.414	189.119	295.89	183.541	56.2346	788.304	1626.24	1005.85	796.442	1555.52	2091.01	2023.38	2164.68	1103.9	1490.51	1033.58	1119.66	1119.23	1348.03	956.451	1103.92
										GPV	0	0	6.28982	0	0	0	59.0214	8.55547	11.2725	32.6873	0.274926	4.40709	26.9052	0.783893	0	0	3.48125	36.2554	0	15.1339	0	7.32214	5.45666	0	0	7.65721	0	26.1625	9.78072	18.6209	0	30.2518
										GPVI	0	0	0	11.952	9.70406	14.7995	16.1682	4.76708	22.5278	25.4824	20.2313	32.7073	12.4491	9.66253	13.3595	18.0454	4.6829	19.9424	19.6981	13.6291	74.5878	94.1617	76.3612	49.6862	11.0494	20.9359	40.0843	15.8236	42.2378	81.0487	34.2631	61.9959
										Granzyme B	0	0	0	0	0	0	0	0	4.25853	16.1845	2.40141	2.99181	0	4.06257	0	0	282.634	486.618	212.265	430.465	827.751	959.529	614.797	722.018	152.052	390.028	81.4565	67.5609	166.324	526.688	46.8445	656.908
										Gremlin	0	0	0	0	0	0	0	0	0	0	0	0	0	0	0	0	0	0	0	0	0	6.36412	0	84.3113	0	0	0	0	0	0	0	0
										H60	0	0	0	0	0	0	0	0	12.4505	5.71459	0	5.07793	9.59381	3.58928	8.02688	10.3609	0	0	0	0	3.81345	0	6.27465	0	0	0	0	0	0	3.78818	0	0
										HAI-1	0	111.53	2.99735	50.8659	53.3165	0	0	0	0	6.32286	0	0	0	0	0	0	0	0	0	0	0	34.8187	6.10593	6.09032	0	0	0	0	26.3207	0	0	0
										HAI-2	2425.18	0	0	0	0	0	3077.37	0	4734.03	201.503	0	0	0	0	0	0	0	0	0	0	0	402.69	0	0	0	0	938.838	0	0	0	0	0
										HDAC8	0	0	0	91.6298	0	103.956	349.417	230.72	196.291	384.196	34.6742	8.11327	166.677	247.462	177.588	379.632	328.906	467.121	462.076	430.151	482.225	405.589	222.929	528.582	285.616	267.643	51.1428	330.147	252.497	406.003	280.76	474.209
										HGF	0	0	0	0	0	0	0	0	131.008	123.951	137.577	157.533	15.1739	15.1633	14.2169	0	43.4967	143.352	115.216	80.3099	133.822	131.127	128.064	52.7631	0	134.784	0	0	0	92.6036	0	48.172
										HGF R	0	0	0	0	0	0	0	0	0	0	0	0	0	0	0	0	0	0	0	0	0	0	0.122839	0	0	0	0	0	0	0	0	0
										HIN-1	0	0	0	0	0	0	0	0.179708	2.64713	0	0	2.72857	0	0	0	1.90604	0	0	0	0	4.37459	10.9354	2.83298	0	0	0	0	0	0	0	0	0
										HN1	3.55241	0	0	0	0	0	0	2.70041	0	0	7.053	4.02421	0	0.273146	0	0	12.9682	32.2768	53.0114	30.5248	45.0481	45.5891	9.73734	40.6365	9.19335	6.60584	15.7474	9.35734	9.72159	19.5206	1.80844	26.9309
										HPGD	0	0	0	885.503	0	627.417	0	0	0	462.515	0	0	0	0	263.368	348.778	0	557.172	222.53	65.8402	455.92	0	0	267.591	275.093	1747.73	0	1299.7	154.448	0	224.52	365.083
										HS6ST3	0	1.56828	0.892456	1.21917	2.71994	3.55925	3.10859	4.28775	1.93826	5.95264	2.88871	3.99297	1.72506	2.44009	6.25596	5.13594	2.97271	4.34165	7.61204	5.63021	7.24464	6.68004	7.16853	6.74954	7.59012	4.588	9.23184	4.76545	10.5763	4.84555	6.28821	5.30079
										I-TAC	0	0.358427	0	0	0	0	0	0	1.35411	5.92807	0	0	0	0.413197	4.21365	2.47816	0	0	0	0	0	0	0	0	0	0	0	0	0	0	0	0
										ICAM-1	438.623	274.247	259.834	198.911	210.959	231.236	362.94	287.172	638.092	660.466	520.667	630.086	439.485	495.386	443.591	427.041	537.928	663.056	639.226	819.793	356.275	915.999	669.724	591.567	758.542	934.447	994.252	1100.4	797.79	1224.24	680.516	952.387
										ICAM-5	0	0	0	0	0	0	0	0	1.50145	0	6.20047	0	2.02059	0	1.12417	11.7847	0	4.86748	0	7.78636	0	0	0	0	0	0	0	0	0	0.405067	0	0
										ICOS	0	0	0	0	0	0	0	320.037	0	0	0	1164.53	0	0	0	0	0	0	0	0	0	0	0	0	0	0	0	0	0	0	0	0
										IDS	143.43	213.262	187.392	178.693	218.527	267.223	230.17	247.505	277.272	306.889	272.647	311.85	212.727	239.174	171.617	148.4	397.753	743.601	574.598	406.894	657.353	861.996	761.213	722.93	413.554	686.746	462.366	424.331	615.77	694.919	486.372	576.103
										IFN-beta	0	0	0	0	0	23.9013	0	0	0	0	0	24.7842	0	0	0	0	0	0	0	0	0	11.4411	20.8763	0	0	0	0	0	0	0.584504	0	0
										IFN-gamma R2	2.89864	13.597	0	9.44366	0.800193	12.5576	12.4344	18.6577	14.5284	28.0353	17.474	19.0182	12.6041	14.3942	2.5118	7.79843	56.9799	107.266	60.8618	49.8525	55.4904	74.0034	66.68	74.5311	35.768	42.4801	29.9899	36.9539	44.0138	44.1415	34.1595	37.1907
										IFNA2	0	0	0	0	0	0	0	0	0	0	0	0	0	0	0	0	0	0	0	0	18.8771	0	0	0	2.82955	0	2.42634	10.1222	0	0	7.37208	0
										IFNAR1	0	0	0	0	0	0	0	0	0	0	0	0	0	100.625	0	0	43.0317	0	25.7785	22.8512	0	0	188.587	0	0	0	0	0	0	0	0	0
										IFNg	0	0	0	0	0	0	3.87109	7.52191	7.15491	14.4692	8.29123	11.745	6.42388	3.70073	4.78707	7.12775	2.8931	0	9.22659	3.80295	1.45384	0.838315	2.39372	0	7.19813	5.36117	4.07942	7.44292	2.26173	3.77225	5.00785	5.10714
										IFNg R1	2.2094	1.21778	0	1.77707	0	0.599768	3.67066	2.0065	7.03629	9.66351	5.7321	7.9189	12.1197	8.51455	15.5212	6.4979	11.4296	31.9381	21.0681	17.9299	16.7738	24.7734	32.6495	30.6137	15.1161	21.7545	19.3864	15.6251	8.81022	14.7508	11.3475	11.2593
										IGF-1	39.3328	43.8305	38.5892	39.4644	26.8779	25.8012	60.4107	61.7538	196.753	204.055	198.503	215.346	188.497	205.299	211.91	187.093	151.163	177.429	172.64	119.341	173.705	178.348	174.572	147.049	71.2212	122.426	110.58	91.928	109.949	127.102	101.103	93.3811
										IGF-II	8.3979	8.47154	2.36328	3.94842	4.30298	6.48814	7.33107	6.37057	13.6564	11.0979	11.5007	14.0403	8.84151	6.91018	13.8084	8.83245	160.125	303.139	237.745	203.369	189.826	251.914	242.732	236.224	33.1569	62.3721	48.1046	47.1633	89.5493	52.3655	35.0704	37.404
										IGFBP-1	0	1.28605	0	1.339	0	0	0.424357	35.7938	71.1878	62.7785	40.9405	51.3614	69.5327	34.8608	53.8853	42.3774	3.38654	3.96462	4.11549	0	5.04841	6.33142	11.5048	5.28401	0	1.08588	11.302	0	8.09615	0	11.4071	52.3613
										IGFBP-2	21.093	27.7854	24.1336	26.157	16.5297	18.9083	33.1348	26.2017	304.429	254.876	444.952	364.182	403.302	259.72	271.94	207.071	50.1705	33.2619	56.0812	36.5042	66.4909	41.6227	60.5942	41.6131	47.5018	60.4316	71.7636	28.8924	44.5614	34.7347	41.4763	51.235
										IGFBP-3	37.3814	41.8012	45.1484	37.644	30.5781	31.5324	36.8641	37.6913	435.701	357.175	304.17	515.311	373.782	433.082	544.933	461.843	373.271	355.046	407.211	326.546	476.342	450.231	549.269	403.722	216.804	375.731	312.295	224.073	255.45	242.767	246.516	205.17
										IGFBP-5	1764.34	1756.54	1670.13	1615.25	1784.47	1579.53	2083.88	1838.44	769.731	881.465	705.935	857.595	941.717	1148.02	761.811	696.232	2587.7	2517.04	2280.21	2294.53	2280.97	2445.37	2081.09	2181.6	2890.97	2627.7	2083.03	2912.1	2322.91	2744.8	2613.25	2362.31
										IGFBP-6	198.811	225.854	199.162	179.588	107.992	102.18	277.155	235.086	288.46	272.614	283.823	344.125	398.073	341.526	369.262	331.395	437.54	394.228	457.465	410.582	462.361	426.82	527.231	315.825	601.682	747.06	1029.5	587.025	657.021	613.29	603.902	617.026
										IGFBP-L1	10.6947	0	0	0	0	15.0588	43.7971	0	0	0	10.8602	17.2654	8.34075	0	8.08047	16.2486	0	37.3274	10.6221	11.0255	0	0	0	0	27.7431	0	0	0	0	0	0	0
										IGSF4A	0	0	0	0	0	0	0	0	0	0	0	0	0	0	0	0	0	0	0	0	0	0	0	0	0	0	0	0	0	0	0	0
										IGSF8	120.358	148.344	77.1331	169.51	168.152	137.881	216.592	203.797	188.479	226.623	169.736	238.464	155.627	168.335	151.954	135.103	709.467	1251.15	1097.06	680.177	926.48	1111.7	1011.8	1053.36	681.774	873.256	703.296	637.263	788.722	966.869	679.874	675.871
										IL-1 R4	0	0	0	0	0	0	0	0	0	0	0	0	0	0	0	0	0	0	0	0	0	79.0509	27.9029	98.9858	208.305	115.766	170.56	118.885	74.5614	3.57279	89.3728	0
										IL-1 R6	0	0	0	10.0724	0	93.4844	95.2424	43.2469	121.725	447.002	131.574	120.16	47.9446	137.465	147.451	500.265	16.0365	156.012	418.859	371.064	70.0246	157.48	285.919	156.264	156.56	161.377	48.9283	160.778	248.572	189.234	31.6123	196.145
										IL-1 R7	0	4.37013	0	142.684	58.5189	56.6686	170.605	210.103	177.615	63.7737	182.466	159.2	77.1106	136.251	165.963	171.691	99.2458	79.7806	111.468	190.553	159.895	105.366	40.2677	62.9865	34.6305	140.488	12.4873	200.674	96.1442	136.493	39.5177	77.4505
										IL-1 RI	0	510.107	0	0	0	519.197	292.042	1263.45	379.485	593.097	571.033	122.769	0	0	248.734	0	696.715	905.952	0	431.232	512.427	1452.2	0	1005.74	0	604.989	4.22459	0	235.734	588.257	845.874	1423.38
										IL-1 RII	0	165.741	0	0	0	236.843	0	1135.72	875.316	1391.8	106.179	1062.96	1.79809	343.746	0	1365.7	0	844.515	0	154.436	1028.77	1332.55	464.34	1313.95	311.765	1173.94	204.852	1601.06	0	175.086	288.662	784.277
										IL-10	0	12.4327	0	13.7352	0	5.01766	81.6777	91.9214	78.331	59.2933	39.3199	52.5057	75.6758	49.5869	108.626	75.7042	63.7157	3.99955	82.308	61.7319	78.2775	37.7268	73.0858	71.4253	84.6504	69.534	108.587	86.291	92.5058	55.3022	100.511	61.2688
										IL-10 R alpha	195.311	371.28	49.3927	0	168.666	3.13855	212.91	356.793	0	0	0	0	0	0	0	0	0	469.19	0	0	0	217.941	0	0	172.55	176.235	0	63.6854	0	50.1646	0	0
										IL-10 R beta	36.5637	58.1509	35.6683	53.4957	49.7761	45.2262	48.3349	60.6412	8.18655	34.4329	2.10481	5.574	23.5793	41.4815	10.8202	13.4961	24.5924	17.7947	11.3273	16.2228	27.0871	25.761	13.0257	14.3116	28.79	32.7119	36.5242	33.6964	25.9197	37.3579	25.0865	36.4229
										IL-11 R alpha	0	0	0	0	0	0	0	0	0	0	0	0	0	0	0	0	55.1158	240.805	168.462	41.8837	136.572	249.962	121.089	159.291	0	85.7784	33.0631	5.89168	24.9125	75.383	16.001	80.9287
										IL-12 R beta 1	0	552.551	291.421	785.316	62.5977	422.656	0	0	0	0	0	0	0	0	0	20.2853	0	0	0	0	0	0	0	0	0	0	0	0	0	0	0	0
										IL-12p40	0	0	0	0	0	0	1.1133	0	0	0	0	0	0	0	0	0	1.47412	2.52764	0.269799	2.48223	0.307331	0.567132	0	0.843747	0	0	0	0	0	0	0	0.573951
										IL-12p70	0	0	8.89037	0	8.56001	0.281822	46.5445	21.9782	34.4398	23.971	17.615	18.1407	16.7501	15.3333	14.9493	22.8818	20.8671	2.64725	23.4108	15.9499	0	0	0	0	0	0	0	0	0	0	8.54657	0
										IL-13	0	0	0	0	0	0	0	0	0.850625	14.7262	0	24.4889	3.92564	0	0	0	0	0	0	0	13.0267	13.3351	0	8.97631	0	0	0	11.9087	3.00362	0	12.9231	10.9381
										IL-15	0	0	0	0	0	0	0	46.4877	460.646	619.553	340.454	375.153	313.218	0	391.176	134.886	0	0	7.93631	0	0	79.243	204.109	0	89.3405	176.255	147.737	327.628	45.5127	98.9432	174.544	275.586
										IL-15 R alpha	0	0	0	0	0	0	0	1.49265	0	12.1684	2.26862	2.15325	0	7.73317	0	1.07427	9.64575	46.7966	20.5859	17.3638	33.198	50.6944	39.2637	34.5056	0	0	3.30559	6.94119	4.29233	0	0	8.83955
										IL-16	3.7519	3.83439	3.41488	4.51098	7.33203	7.55224	9.76763	9.13959	38.794	40.0326	43.6349	44.6355	19.7217	19.3518	21.2967	16.9784	26.856	40.3756	36.6544	35.9286	35.4314	41.5143	43.231	40.7674	22.0853	33.3317	23.2691	27.5724	34.0716	38.5727	30.0956	37.9824
										IL-17	0	0	0	0	0	0	0.618352	1.09771	2.51547	0	0	0.100579	2.8991	0	0	0	0.700608	0	0	3.37304	0	0.174658	0	0	1.84499	0	0	3.69692	1.17068	0	1.00144	0
										IL-17 RA	2.01961	0	15.3137	0	0	0	0	0	5.24339	0	1.52428	0	2.12845	7.35117	0	1.61474	0	0	0	4.5835	3.66242	0	1.61376	6.33316	0	12.058	10.2992	1.14293	0	2.28473	5.57172	2.18684
										IL-17 RC	0	0.304574	0	1.30321	0	0	0	0	0	4.23916	1.1131	0	3.94669	1.70256	3.00933	0.135292	0.803893	7.12786	1.1532	2.6437	1.34698	4.03989	0	7.91159	2.06964	2.21101	0	7.39958	0	3.63574	0	5.08478
										IL-17 RD	8.58504	4.46179	7.38169	11.5217	12.8161	11.6716	4.76187	8.81195	6.41531	12.2984	6.42354	14.1468	9.67994	9.79683	11.9627	9.92595	12.3165	20.0871	22.7358	14.1731	10.5083	11.0805	12.2806	9.38994	8.52051	7.42174	6.16157	11.1512	6.62241	13.3957	5.59456	6.26543
										IL-17B	0	0	0	0	0	0	0	0	0	0	0	0	0	0	0	0	0	0	0	0	0	0	0	0	0	0	0	0	0	0	0	0
										IL-17B R	0	0	0	0	0	0	0	0	0	0	0	0	0	0	0	0	0	0	0	0	0	0	0	0	0	0	0	0	0	0	0	0
										IL-17C	0	0	0	0	0	15.5472	15.6618	53.4443	101.229	103.951	0	3.70513	32.6546	0	0	52.8403	17.7721	0	58.2076	41.0766	20.731	0	0.600904	0	1.78407	0	0	0	0	14.7987	0	31.3444
										IL-17E	0	0	4.61178	0	17.669	0	0	21.0799	1.52727	46.7107	0	42.2615	4.58889	43.3725	44.222	45.4223	0	38.986	21.2901	25.8219	0	40.6492	0	12.3208	0	17.5492	0	0	6.38525	26.6634	6.00403	29.1453
										IL-17F	0	0	0	0	0	0	0	5.0928	0	70.6761	0	19.7414	0	31.9798	0	5.89626	0	0	0	0	0	0	0	0	0	0	0	0	0	0	0	0
										IL-18 BPc	0	10.9843	0	0	0	7.15384	12.0021	25.0868	34.0303	15.2807	35.6841	22.9344	9.48676	18.3189	16.9758	16.2488	16.0899	27.6988	19.1926	42.9555	32.1368	29.6153	33.9334	42.6415	10.3178	27.8568	0	23.3114	12.1038	23.1589	7.37454	22.6745
										IL-1a	0.937604	0.190035	0.144216	0.135828	0	0.0860893	0.239	0.245717	0.862838	1.17682	0.745417	0.412214	0.315063	0.326634	0.151809	0.284876	0	0.590468	0.640838	1.18441	1.34167	0.849826	0.734169	0.627549	0.802172	0.595337	0.557486	0.717637	0.794731	1.08134	0.445312	0.608914
										IL-1b	35.2647	0	28.3985	38.514	16.5871	13.6518	65.8602	51.3449	87.2938	55.8623	42.9001	64.6118	93.0093	85.7081	21.329	40.646	76.5644	41.1062	44.8441	92.3244	57.6822	12.3087	70.6805	58.3115	158.362	68.7414	78.421	97.9792	83.6354	92.09	93.3186	67.1962
										IL-1F6	0	0	53.5855	0	0	0	346.653	777.443	467.736	452.602	189.142	96.1593	657.92	172.229	1515.49	772.698	44.976	646.714	0	153.823	284.865	791.355	143.649	1173.49	72.3694	154.091	0	0	0	1545.2	312.633	48.8899
										IL-1F8	5.50799	0	0.29965	6.67538	0.83048	0.658782	1.10605	0.117186	0.0402976	0	1.89478	0	0	0.358177	4.13026	0	0	0	2.65501	0	0	4.8674	0.00927869	1.50193	0	0.0927333	0	0	0	0.463009	0	2.6037
										IL-1ra	11.0205	13.9335	21.7836	0	0	0	13.7497	11.7363	2025.3	1608.15	2353.03	1756.31	354.237	288.521	365.893	230.457	178.127	391.294	194.739	235.565	378.486	411.679	257.68	328.569	53.1241	235.612	92.7894	33.0433	50.675	299.468	27.025	131.933
										IL-2	48.1754	15.4507	8.24912	72.4536	59.567	13.7907	118.803	106.242	90.5214	106.49	82.5103	141.591	126.538	187.553	190.46	127.225	104.134	171.113	202.538	12.716	197.929	16.2728	147.425	183.52	135.544	128.648	161.061	184.201	93.8193	147.486	226.115	125.218
										IL-2 Ra	0	0	0	0	0	0	0	2.32169	2.08209	8.22372	2.77463	6.43052	3.29544	6.38125	3.19241	6.55776	10.2275	21.6259	14.7809	17.5842	2.93989	15.2672	7.10637	8.74689	0	2.80958	1.07491	2.21378	2.65065	6.72705	0	3.34903
										IL-2 Rg	0	0	0	0	0	0	98.0424	593.434	92.0503	315.854	0	189.677	49.1272	10.8177	0	138.075	354.259	0	217.113	0	0	0	231.498	125.828	459.059	641.765	976.221	137.036	135.792	43.8452	78.3191	193.708
										IL-20	0	0	0	0	0	0	0	14.9834	33.562	31.3998	0	0	0	20.8671	12.5383	8.1204	0	0	0	0	0	8.95956	0	0	0	0	0	0	0	0	0	0
										IL-20 R beta	0	0	0	0	0	0	0	0	0	0	0	0	0	0	0	0	0	0	0	0	0	0	0	0	0	0	0	0	0	0	0	0
										IL-21	0	0	0	0	0	0	0	0	0	0	0	0	0	0	0	0	0	0	0	0	0	0	0	0	0	0	0	0	0	0	0	0
										IL-21 R	0	0	0	0	0	0	0	0	0	412.894	0	6.75679	0	0	0	0	0	0	0	0	0	0	243.103	0	0	0	0	0	0	0	0	0
										IL-22	0	0	0	0	0	0	0	0	0	0	14.903	0	58.4354	0	0	0	0	0	0	0	0	0	0	0	0	0	0	0	0	0	0	0
										IL-22 R alpha 1	495.565	362.885	275.683	418.283	928.211	869.333	261.418	312.516	24.8803	39.3083	26.2978	176.737	624.151	585.039	304.03	426.661	215.651	1010	392.188	0	1375.67	1058.71	1710.3	804.936	70.804	316.741	0	364.31	613.576	1408.71	774.756	783.408
										IL-23	0	61.845	365.091	0	542.524	0.509611	1436.66	585.342	416.769	854.565	375.373	419.483	239.931	377.957	121.483	294.801	569.616	202.232	689.953	576.118	0	0	0	0	0	0	0	0	0	0	0	0
										IL-23 R	0	0	0	0	0	0	0	2.22071	0	0	0	0	0	0	15.6335	0	0	3.09028	0	0	0	0	0	0	0	2.74806	0	0.0510189	0	0	0	0
										IL-27 Ra	0	0	0	0	0	0	0	0	131.822	181.239	0	0	382.074	18.0146	977.419	16.5458	0	0	0	0	0	0	0	0	0	0	0	0	0	0	0	0
										IL-28	0	0	0	0	0	0	0	0	0	0	0	0	0	0	0	0	0	0	0	0	0	0	0	0	0	0	0	0	0	0	0	0
										IL-28A	0	0	0	0	0	0	0	0	0	3.45919	0.41482	0	0	0	0	0	0	0	0	0	0	0	0	0	0	5.38051	0	15.0671	0	0	0	0
										IL-3	5.48848	4.79618	0	2.76356	6.59233	9.95517	14.8011	13.8861	18.237	17.6896	12.2593	17.3041	10.9329	3.16454	23.7691	20.7854	8.07883	8.44468	15.2291	14.5945	20.6975	12.9917	17.8517	18.5489	16.7741	14.1495	16.7877	23.4661	18.187	23.5298	26.7343	19.733
										IL-3 R alpha	0	0	0	0	0	0	0	0	0	0	0	0	0	6.70755	0	0	0	123.167	14.3995	37.4902	44.7489	118.829	187.001	104.224	0	50.4282	5.37052	61.2868	0	51.6517	0	11.0948
										IL-3 Rb	0	1764.21	435.381	1901.3	314.384	213.237	0	0	0	0	0	0	0	0	0	0	0	0	0	0	0	0	0	0	0	0	59.6025	0	17.8852	0	0	0
										IL-30	0	0	0	0	0	0	0	0	0	0	0	0	0	0	0	0	0	0	0	0	0	0	0	0	0	0	0	0	0	0	0	0
										IL-31	0	0	4.55127	1.31946	0	5.97703	5.19718	7.92695	7.1979	10.517	0.0764169	9.64727	7.45365	4.52257	9.28701	5.42162	7.49273	12.8679	6.39499	9.57047	0	6.06348	0	22.785	3.2475	6.33963	1.38277	8.02733	1.6411	2.15884	0.904305	10.8847
										IL-33	33.9737	21.7847	12.1181	13.9974	21.523	17.3504	26.7955	30.1905	12.2692	23.818	8.31688	14.3175	16.2011	18.4163	10.3148	10.6838	96.5676	119.313	74.7329	99.3403	40.7144	74.2766	82.9413	93.1864	50.6903	87.5838	40.9643	88.3374	101.14	105.124	64.7477	66.9098
										IL-34	0	0	0	0	0	0	0	0	0	0	0	0	0	0	0	0	0	0	0.504337	0	15.2069	19.0548	21.1616	16.0694	0	0	0	0	3.82917	14.3167	16.3349	11.7989
										IL-4	0.24096	0.134135	0	0.138106	0	0	1.25972	1.21546	0.426161	0.555773	0.112984	0.706457	1.08473	0.537523	1.35866	0.977765	1.17848	0.776603	0.460629	0.845036	0.945649	0.572954	0.964641	0.981328	1.4088	1.07473	1.13307	1.1671	1.62355	1.23507	1.3589	1.1278
										IL-4 R alpha	0	0	0	0	0	0	0	0	0	0	0	0	0	0	0	0	0	0	5474.49	0	0	0	0	0	0	96.6284	0	0	0	0	0	0
										IL-5	0	0	0	1.94355	0	0	8.28081	4.9737	6.8266	17.0479	9.77479	18.701	11.8744	6.98696	7.83272	10.6753	9.76551	1.61748	7.94083	9.25287	7.46142	2.60091	10.7308	5.77286	17.3778	9.29017	10.4445	9.76479	12.0436	9.65228	11.7912	9.56175
										IL-5 R alpha	0	0	0	0	0	434.196	0	0	0	0	0	0	0	0	0	0	0	0	0	0	0	184.964	867.064	332.29	0	0	0	0	0	0	0	0
										IL-6	0	0	0	0	0	0	5.42508	5.2949	98.6145	73.6384	69.545	66.4399	28.8498	12.154	25.6962	16.9633	5.84266	4.16795	2.39635	6.48144	0	3.98641	6.0279	2.23756	3.17208	5.42148	5.50866	3.16848	2.51158	5.70839	6.5841	7.44519
										IL-7	0	0	0	0	0	0	0	0	0	14.8982	0	4.48383	7.64663	0	0	3.67658	0	0	0	0	10.1581	9.32061	5.39171	4.45252	13.8846	15.9354	8.41182	23.3835	14.1273	16.7625	11.5459	26.6909
										IL-7 Ra	0	0	0	0	0	0	6.3672	71.4662	655.05	603.925	66.4104	539.578	406.146	319.166	565.638	521.625	0	0	219.938	22.8297	585.609	329.812	326.78	412.691	0	127.336	0	11.6015	0	91.9668	287.66	87.7255
										IL-9	7.8974	27.4103	9.42296	38.7424	49.9275	24.2541	0	0	42.8855	0	0	0	0	0	0.189334	0	0.268389	0	0	0	0	52.5394	0	73.6863	0	65.5905	0	45.99	26.6295	0	28.6461	0
										IL12RB2	0	27277.5	1295.18	35047.8	0	0	4258.84	0	2483.7	2.92652	2069.56	0	26511.8	449.709	290.535	398.692	9316.35	0	0	0	2460.79	0	5653.33	0	7914.73	3571.03	33626.5	0	0	0	0	0
										IL36G	0	0	0	0	0	0	0	0	0	0	0	0	0	0	0	0	0	0	0	0	2821.12	0	0	0	0	0	0	0	0	0	0	0
										IP-10	0	0	13.3724	12.6527	0	0	0	0	0	0	0	0	0	188.75	0	709.011	0	0	0	18.8973	1591.09	231.35	892.439	228.199	0	0	0	0	0	455.247	440.335	164.669
										JAM-A	320.584	362.036	302.15	336.791	363.503	318.309	362.101	337.636	447.982	434.538	465.99	548.151	390.069	373.762	376.696	287.739	510.103	569.586	607.39	562.793	511.742	600.397	544.282	621.322	471.96	563.292	538.591	540.734	527.939	575.454	461.345	587.162
										JAM-B	0	0	0	0	0	0	0	0	0	0	0	0	0	0	0	0	0	0	0	0	0	1.46618	0	0	0	0	0	0	0	0	0	0
										JAM-C	390.034	514.299	334.678	347.457	398.564	384.423	459.483	525.916	387.779	490.582	416.976	466.987	439.935	333.025	444.696	246.815	850.455	1174.68	1014.07	951.465	1093.71	1284.05	1041.35	1160.86	652.522	818.987	646.057	653.532	832.311	845.077	716.92	745.478
										JNK1	0	4330.67	1519.07	3124.96	0	0	0	0	0	0	0	0	0	7908.67	5975.42	1517.47	0	0	0	0	0	2629.98	2793.95	8164.14	0	4140.37	0	2075.53	4857.41	4909.46	1711.52	0
										Kallikrein 7	12.4045	0	11.6237	14.9796	4.89791	0	0	4.09214	52.9994	84.172	162.987	123.47	77.6505	81.4652	41.2177	30.1339	0	17.3054	0	17.2378	12.6239	0	0.903275	0.980415	73.4999	2.11616	15.7527	0.426658	0	0.802056	0	25.3126
										KC	0	0	0	0	0	0	0	0.305374	20.3546	15.0237	12.331	13.8939	6.66216	5.65633	4.87174	3.90235	0.558771	1.68023	2.87484	0.890894	2.11131	2.31605	4.80144	3.62112	1.71264	2.43574	3.19852	2.42768	1.52693	4.08391	2.22212	4.74074
										Kirrel2	164.583	6.65127	0	20.5277	0	0	61.5548	9.34559	476.596	15.423	7.52911	0	29.0685	17.2326	11.626	19.3163	10.3871	1.02714	0	19.0892	4.47739	19.261	5.16733	4.93915	24.9835	10.8669	30.5503	29.4727	12.8189	19.4217	16.0154	10.7582
										Klotho beta	0	0	0	0	0	0	0	0	275.093	533.904	262.812	205.046	352.358	189.655	133.974	60.4045	0	0	0	0	0	2.28334	0	0	0	0	0	0	0	0	0	0
										Klrb1a	0	0	0	3.50819	0	9.03418	0	0	0	0	0	0	0	0	0	0	0	0	0	0	0	0	0	38.8035	0	0	0	0	0	0	0	0
										KLRC1	0	231.918	339.35	117.744	0	0	21.6447	0	526.261	141.94	0	156.665	0	59.3041	0	0	0	0	0	7.39727	298.663	88.3816	271.983	25.6201	496.464	118.749	258.854	0	24.0946	25.215	381.891	220.834
										Kremen-1	0	0	0	0	0	0	0	0	0	0	0	0	0	0	46.9965	0	0	0	0	0	0	0	0	0	0	0	0	0	0	0	0	0
										Kremen-2	192.055	0	147.869	0	0	0	0	0	0	780.835	0	0	0	0	0	0	0	0	0	0	0	0	0	0	0	0	0	0	0	0	0	0
										KYNU	0	0	0	0	0	131.972	0	0	0	0	0	0	0	0	1253.02	477.914	0	0	0	0	0	0	0	0	8.79737	0	140.341	170.392	0	0	123.39	89.9778
										L-Selectin	54.7374	99.1487	75.9318	75.7936	69.4519	78.351	168.865	146.707	2244.24	1807.07	2068.22	2259.68	1437.55	1375.26	1127.78	1320.83	379.74	516.191	477.785	310.641	631.147	613.423	573.613	481.078	257.342	492.39	299.011	314.862	349.803	481.182	260.955	403.101
										LAG-3	0	0	0	0	141.231	0	0	0	0	85.9001	0	0	0	0	79.0588	0	0	0	0	0	0	0	156.191	0	0	0	0	0	0	0	0	0
										LAIR1	0	0	0	0	0	0	0	0	0	0	0	0	0	0	4.51042	0	0	9.77685	6.69217	4.41664	8.38784	11.3774	3.97128	6.22953	0	1.23105	1.02541	0	0.14551	5.58387	0	6.9669
										Laminin alpha 4	2373.99	2695.2	621.71	1775.36	1149.66	2455.16	1861.65	2363.69	2452.05	2760.52	2234.7	3411	1922.19	1971.28	1900.81	1974.81	9526.33	10939.2	9176.1	11412.2	10355	12338.1	9323.78	12688.8	7067.27	5264.38	5758.03	6810.27	7522.33	8005.26	6514.91	8539.37
										LAMP1	311.172	345.166	354.975	328.94	399.605	385.222	373.186	423.646	550.277	694.433	624.491	648.399	532.051	523.795	513.506	405.431	336.143	432.223	387.395	335.378	405.307	418.22	422.699	424.718	484.874	510.48	423.627	499.653	448.818	527.754	467.708	416.217
										Latexin	943.264	720.572	539.784	537.52	846.295	614.393	1107.32	1118.5	939.179	835.633	1162.97	930.178	730.791	867.78	529.711	539.654	4556.71	8419.55	5331.54	3725.14	6609.84	7592.89	6134.13	6566.54	3263.11	4587.48	2988.17	3217.37	3447.75	4581.11	2367.3	3178.51
										Layilin	0	0	0	0	0	0	5.79018	7.36532	53.08	3.97787	12.7515	0	0	0	0	0	0	16.8194	7.40729	0	7.25101	25.0098	12.4135	25.298	0	6.04492	0	0	0	0	0	19.7301
										LDL R	211.637	326.559	136.577	45.6009	0	39.4726	95.4481	66.86	810.66	1189.26	882.201	1147.94	861.177	1358.16	744.409	561.251	132.823	393.172	116.197	149.426	376.291	408.682	738.399	298.189	191.301	530.541	389.698	292.931	464.054	520.835	495.831	447.521
										Lefty-1	79.2243	92.2457	294.702	76.6741	45.1926	745.452	51.891	220.886	233.062	574.233	69.9141	411.152	736.88	357.469	279.468	713.211	0	204.251	0	750.133	406.752	734.77	498.676	657.113	218.605	0	0	207.191	315.29	542.996	421.58	550.18
										Legumain	585.379	607.662	381.699	329.324	473.718	554.988	674.574	665.313	2298.32	2424.2	2113.27	2390.07	2239.76	2511.09	2303.99	1974.19	2313.53	3168.9	2801.04	2540.35	3308.68	3823.78	3565.8	3532.93	2122.31	2850.52	2105.5	2133.12	2458.27	2826.4	2078.81	2629.45
										Leptin	0	0	0	0	0	0	1.10229	1.42386	19.7709	22.4339	14.8904	50.9504	21.692	9.39613	41.3868	43.3642	35.1907	53.6344	36.9506	16.4164	90.8978	76.8358	57.4315	50.373	11.363	169.56	11.9748	49.3389	19.693	27.9471	5.45203	11.0114
										Leptin R	17.7091	24.0471	18.5508	29.0458	6.273	13.4776	0	9.66067	9.83826	16.452	7.88957	5.42171	0	13.3248	14.7317	22.9712	11.1114	9.69189	3.88808	13.8454	2.80273	20.5596	2.09872	8.41723	0	1.9156	0	0.434711	25.352	23.7368	11.3309	16.2927
										LIF	0	0	0	0	0	0	0	2.71412	0	1.23952	0	0.773928	0	0.591916	0	0	0	0	0	0.572785	0	0	0	0.0219857	0	0	0	0	0	0	0	0
										LIGHT	0	0	0	0	0	0	0	0	0	0	0	0	0	0	0	0	0	0	0	0	0	0	0	0	0	0	0	0	0	0	0	0
										LILRC1	0	0	0	0	0	0	0	0	18.5107	0	8.97321	2.17381	11.0256	8.0278	9.55777	15.6653	5.1671	23.1506	3.27807	0	16.614	10.6431	42.595	23.6426	0	19.491	2.52096	14.174	0	17.8844	0	14.6248
										Limitin	14.9068	13.4957	9.3813	6.96294	9.46289	8.79047	22.9842	23.6033	11.8202	13.9804	5.09693	6.55148	10.0635	19.6792	9.84306	13.7021	4.89009	1.26111	0	1.11987	3.00248	2.26068	4.04759	6.40839	14.3837	17.1007	15.0408	19.1854	11.9921	12.923	13.3815	8.92981
										LIMPII	24.0322	0	54.0197	12.9568	0	100.243	0	0	127.79	204.294	153.975	132.242	128.643	151.735	82.9432	45.8572	143.752	448.622	297.51	233.728	217.139	470.478	412.96	362.491	119.637	303.487	161.152	226.668	123.066	282.361	183.221	152.896
										Lipocalin-2	1995.12	1864.01	986.243	967.31	1364.97	1311.63	1209.51	1134.59	3893.74	3599.78	4032.99	3698.05	4041.35	3406.2	3663.26	3908.51	1374.41	1464.38	2363.9	1274.49	2099.51	2460.34	2003.43	3162.52	1250.62	750.685	1702.56	1658.24	811.355	2128.48	2123.57	2646.23
										LIX	0	1.632	0	0	0	0	0	0	46.316	46.1191	19.6812	25.2073	16.7397	28.8651	1.57945	7.38385	0	1.07963	0	2.98888	7.28273	0	6.75657	6.85891	15.4027	6.08193	16.3736	1.09286	9.48288	10.84	7.58217	17.7047
										LOX-1	0	0	0	0	0	0	9.5066	3.839	355.917	315.029	394.26	497.107	131.081	104.259	116.787	79.4794	1.36142	12.1703	13.8655	7.83847	13.8799	7.51423	12.5812	10.54	0.14529	12.8764	3.12057	10.2742	2.07864	26.8433	11.6401	21.8092
										LRIG1	0	0	0	0	48.1838	0	0	0	2.81762	0	0	81.6431	4.99341	14.5021	70.6161	7.41932	0	0	40.6587	11.7011	0	0	0	0	0	0	0	0	0	0	62.8109	0
										LRPAP	4939.73	5452.16	5433.12	4644.91	4814.3	4720.12	4225.14	5063.83	3481.93	4063.02	2374.24	2885.46	3870.27	4758.31	3310.41	2944.14	4726.77	5519.05	5069.72	4742.09	4150.81	5262.92	4637.3	5496.99	4692.76	5310.33	4695.15	5559.39	4786.43	5633.01	4617.36	5081.86
										LRRC32	0	458.777	0	0	0	0	586.344	872.328	742.066	296.397	0	90.0198	877.715	602.412	830.936	716.877	0	0	0	0	0	0	0	0	0	0	0	0	0	0	0	0
										LTA4H	189.578	0	159.997	14.8899	0	0	199.607	84.9386	231.137	323.994	690.734	87.7912	0	37.6899	92.3928	0	149.05	273.64	26.4101	91.3159	0	11.3405	0	0	0	0	0	0	0	0	0	0
										Lungkine	0	0	0	0	0	0	0	0	0	4455.89	0	0	0	0	0	0	0	0	0	0	0	40769.9	36592	42566	0	0	0	0	0	0	0	0
										Lymphotactin	709.682	950.627	650.011	823.311	356.928	19.0343	0	24.7091	776.239	553.476	0	61.7789	328.626	134.148	241.294	547.829	511.106	1221.61	272.092	478.029	96.7443	157.266	187.131	469.871	0	0	0	32.109	1232.61	523.351	377.097	745.792
										Lymphotoxin beta R	14.5635	15.8435	16.6828	11.9377	11.552	14.85	18.8729	25.1788	4.5615	15.5744	3.73504	3.97233	8.46421	11.8001	10.7258	7.22668	55.0624	107.147	84.7302	61.4001	33.7881	51.9891	70.0872	88.4594	97.7234	117.627	76.9896	109.202	105.802	96.9599	71.2778	88.8646
										MadCAM-1	25.078	67.082	44.8538	68.3336	74.5314	70.222	26.4118	76.2982	135.336	71.4491	112.331	86.7288	65.0624	48.0301	181.809	91.7798	56.352	59.087	56.0002	30.0709	59.9048	52.1334	22.3742	57.0893	24.6128	55.6755	29.8933	44.3666	113.399	108.914	48.3395	73.9195
										MANF	0	0	0	0	0	0	0	0	0	372.353	0	67.5675	0	162.064	0	0	0	0	0	190.55	0	446.998	0	873.211	0	31.8596	409.166	108.378	0	0	0	0
										Marapsin	302.123	375.784	79.1998	232.834	267.197	218.417	698.006	717.52	712.252	1313.09	909.366	996.543	1266.52	2025.9	1666.76	1668.61	995.209	1005.79	1894.46	1708.04	862.072	908.57	1161.91	1385.3	1178.25	1902.73	2328.41	1180.34	712.856	679.173	1112.69	688.736
										Matrilin-2	1302.57	762.368	914.407	50.2071	259.299	139.973	501.43	630.631	831.017	1430.01	903.5	1002.14	1050.36	1257.82	708.843	136.929	12757.6	30573.9	25747.9	15379.7	17085.1	23261.1	23007.1	20057.8	8041.04	19260.6	14155.8	10782.7	11451.2	14931.5	7311.48	9950.05
										Matrilin-3	0	0	0	0	0	6.04752	13.5581	2.43073	1.63663	0	0	0.682418	5.87895	0	0	0	6.91945	19.4651	46.155	7.52035	27.9775	0	28.5885	14.4482	2.60778	5.41391	40.49	2.20371	3.73909	3.79953	0	0
										Matrilin-4	3.20582	3.43366	1.64105	2.9039	3.65655	3.17301	3.18514	3.79376	1.28656	1.19479	1.46724	3.17161	3.04545	0.24711	1.07436	0.840172	49.3664	46.0214	106.776	39.8868	21.1151	20.3865	24.2428	58.6054	49.0261	64.4862	41.5206	35.6148	42.3525	42.1224	18.5087	26.9398
										MBL-2	617.538	635.559	472.239	432.596	618.403	579.97	914.728	881.45	5294.17	5636.9	5631.64	5502.49	4681.53	4967.67	5062.63	5370.6	2849.11	4092.2	4313.32	2620.17	4695.31	4542.09	3949.77	3708.21	1654.98	2643.57	1142.33	2368.81	1707.04	2345.44	1529.75	1740.78
										MCAM	6112.19	0	1169	0	0	0	0	5858.58	17881	5254.34	6316.69	9030.04	1290.69	7313.19	777.787	4828.9	4020.03	378.089	0	8978.45	0	8814.92	0	7115.35	10183.3	6606.78	11378.4	16822.5	0	4657.69	2311	7006.35
										MCP-1	0	0	0	11.9949	4.93207	0.766528	36.5885	29.6245	58.7845	35.1396	33.05	56.0543	44.5056	41.6832	19.9537	39.2427	17.5946	20.9887	70.7664	30.7906	45.1135	27.4149	35.2572	16.7023	43.6571	13.8841	24.2288	50.2785	41.3184	37.5545	36.2535	39.8167
										MCP-5	0	0	0	0	0	0	0.115462	3.65486	35.2489	37.2591	12.285	23.8683	35.9173	65.7607	21.1524	23.1884	0	8.49533	14.4573	0.306157	22.8221	27.1012	34.1305	14.9563	0	8.00929	4.98042	0	10.0376	10.2303	10.2908	5.59006
										Mcpt1	0	0	0	0	0	0	0	0	0	0	23.28	0	0.648704	1.49627	0	4.14951	0	0	0	6.73057	0	0.506164	5.71408	0.194787	0	0.641391	0	3.43393	0	0	0	3.16019
										Mcpt6	0	0	0	0	0	0	0	0	0	0	0	0	0	0	0	77.7806	0	0	0	0	0	0	0	0	0	0	0	0	0	0	0	0
										Mcpt7	409.658	33.6862	0	0	0	0	0	0	0	0	0	0	101.804	76.6745	0	172.937	0	0	0	0	0	0	246.16	0	0	0	0	0	0	0	0	0
										MCSF	0	0	0	0	0	0	0	0	12.056	11.9494	11.0019	9.86873	2.65936	1.52245	0.970512	1.035	0	0	0	0	1.66496	2.36192	5.42798	2.93065	2.7095	6.14174	0.26163	3.54069	0.18458	9.17417	0	5.66535
										MD-1	0	0	0	0	0	0	0	0	978.993	391.681	0	0	0	0	0	0	0	0	160.894	104.175	743.95	1404.17	1017.03	550.044	578.979	0	0	633.786	995.466	418.793	0	271.836
										MDC	0	0	4.44962	0	0	0	30.0078	5.76948	101.014	79.3531	38.3171	47.7681	36.6222	29.5136	44.6858	27.4505	80.1137	74.2168	64.6429	50.7417	46.1471	37.4679	42.0113	18.4102	2.14463	85.8276	30.2486	0.834785	6.912	38.0621	0	6.413
										MDL-1	112.081	148.891	77.6276	137.492	59.5073	173.693	138.966	142.957	1741.26	1400.66	1816.88	2168.93	543.909	522.905	552.399	508.67	281.545	394.479	390.317	327.855	341.383	424.136	374.513	499.19	251.21	328.909	244.715	214.826	210.905	303.891	178.529	277.319
										MEP1A	0	2.76903	0	0	0	0	0	0	0	0	0	0	0	0	0	0	0	0	0	0	0	0	0	0	0	0	0	0	0	0	0	0
										MEP1B	0	0	0	0	0	0	0	0	48.3566	23.2759	61.1188	30.6605	66.9901	75.2243	37.917	9.54452	0	40.0301	26.2783	18.0999	28.6198	0	6.83546	10.3823	0	0	14.4415	0	0	89.6512	0	0
										MEPE	71.2034	85.7299	126.34	111.428	104.852	111.319	80.8184	115.816	24.9704	91.0223	7.29505	29.2418	40.5709	72.5896	19.5404	14.093	9.81743	0	0	4.69762	9.72415	19.1658	19.3554	9.11739	42.9772	35.2182	19.2144	27.0284	19.3216	31.5211	38.5042	26.9584
										Mer	0	21.2301	0	0	0	98.6388	0	0	1926.87	1563.44	15.9447	630.368	4268.07	1964.18	8671.99	1885.07	0	0	0	0	0	0	174.86	0	0	0	0	0	0	0	0	0
										MESDC2	436.496	452.672	575.873	430.728	449.437	474.797	393.829	463.396	396.698	460.333	368.054	402.82	400.058	481.975	393.481	348.9	441.391	493.363	478.008	464.778	510.121	508.56	464.999	439.849	487.378	515.761	471.151	552.138	429.035	515.119	488.87	501.573
										Meteorin	0	0	0	0	0	0	0	0	0	17.3342	8.44127	7.4663	0	3.95507	2.52807	13.1122	0	0	0	0	0	2.88635	0	0	0	0	0	0	0	8.10564	0	0
										METRNL	1759.73	1452.68	1435.01	1772.6	1562.86	2277.31	879.415	1633.71	272.956	322.461	376.134	345.947	587.419	602.291	1062.42	467.878	173.997	756.118	781.061	1257.85	328.761	927.037	897.557	1294.47	1194.39	1723.5	1541.41	2036.56	1304.22	1447.86	1049.66	1046.94
										MFG-E8	65.4323	185.363	120.219	265.332	192.01	167.461	605.836	438.102	341.137	820.056	236.533	390.486	508.504	490.637	549.234	312.373	822.533	1506.86	1073.68	576.307	907.868	1476.83	1366.51	953.671	541.386	796.546	906.876	417.358	608.048	516.508	348.627	560.183
										MFI2	0	0	0	0	0	1.10077	0	0	0	0	0	0	0	0	0	0	0	0	0	0	0	0	0	0	0	0	0	0	0	0	0	0
										MGL1	235.505	196.25	176.696	164.555	253.463	175.168	531.048	359.428	196.234	196.44	155.21	217.829	180.798	225.906	150.116	173.154	737.943	1101.76	1171.49	713.354	1564.35	1672.64	1842.08	1667.87	569.371	748.978	504.492	563.076	617.067	697.889	658.185	668.433
										MGL2	245.011	292.991	222.161	272.212	270.867	340.705	434.171	413.423	439.071	391.144	483.259	501.119	321.062	366.201	222.542	178.479	312.015	553.567	562.056	288.535	731.615	905.574	1107.88	912.01	1185.81	2276.07	953.276	482.037	800.287	2390.19	680.501	2365.71
										MIG	0	0	0	0	0	0	0	2.05328	9.75925	17.5534	7.18782	15.0388	7.34	7.35594	5.79508	4.07699	10.1689	12.9651	16.3627	17.1421	30.8479	37.528	37.1615	25.7964	14.2785	16.6461	12.809	18.3829	16.9638	22.864	15.9591	26.2528
										Mimecan	0	0	121.158	0	0	0	0	0	0	0.822192	0	0	0	0	0	0	0	5.46677	43.1612	0	13.2708	0	28.0688	71.9937	8.80173	12.7762	17.2998	4.88073	0	0	10.8461	0
										MIP-1a	0	0	0	0	0	0	4.69942	0	8.2766	17.2819	8.77287	0	0	0	0	0	10.4964	0	0	4.64758	0	9.24573	15.6744	11.2344	39.8734	21.2635	40.0969	47.414	3.00444	25.6341	0	39.8859
										MIP-1b	0	0	0	0	0	0	0	0	143.677	99.4265	197.281	135.327	11.7987	8.34809	13.5854	7.38864	0.583387	4.4173	2.35277	1.92405	2.66436	4.31381	1.54485	2.41801	1.33813	23.974	2.17028	0	0.910516	18.2768	0	9.10446
										MIP-1g	87.7842	98.0946	64.089	68.4335	95.9382	87.7922	92.1435	84.7062	439.939	493.59	448.715	467.183	440.175	434.259	366.156	375.746	236.726	316.9	304.497	204.669	433.714	422.043	395.289	309.116	191.31	423.55	264.705	148.988	195.516	439.54	131.791	341.483
										MIP-2	0.471653	1.09723	0	1.61663	0.5162	0.746481	0	1.37021	28.7472	31.2633	27.1177	19.9977	0.123414	3.01758	1.25311	1.7325	0	0.835214	1.19687	0.425351	0.285359	3.01692	0.633451	1.38071	0	0.810205	0	0	0	1.78032	0.0558373	1.85061
										MIP-3a	0	0	0	0	0	0	0	0.0598429	0	0.431833	0	0.319285	0	0.089818	0	4.06019	0	0	0	0	0.61647	0	0	0	0	0	0	0	0	12.1694	1.6806	0
										MIP-3b	0	1.19172	0	1.06226	0	1.77417	0	0	0	0.315935	0	0.0431662	0	0.191087	0.225365	2.62156	0	0	0	0	0	0	0	0	0	0.328109	0	0	5.6558	0.329698	0.349128	1.32433
										MMP-10	0	0	0	0.00996326	0	0	0	0	0.316881	0.161509	0.191422	0.203136	0.25977	0.19729	0.327114	0.2836	0	0.0532608	0.0112692	0	0.0768275	0.0283286	0.0223196	0.0108371	0	0	0.0322974	0.0260031	0	0.0182135	0.0298676	0
										MMP-2	352.894	365.789	233.165	208.533	188.453	177.875	357.361	328.88	1092.85	1155.93	1015.24	1227.46	949.19	840.093	940.096	649.375	1169.39	1593.17	1359.23	987.125	1444.38	1634.47	1876.65	1645.94	1474.76	1792.79	1516.84	1373.33	1501.15	1580.4	1133.45	1182.64
										MMP-3	0	0	0	0	0	0	0	0	131.407	98.3859	80.3237	128.783	114.972	87.3908	88.468	81.8641	0	0	0	0	0	34.341	3.19174	22.6863	0	0	0	0	0	0	0	0
										MMP-7	0	0	0	0	0	0	0	0	0	351.736	0	0	0	114.379	0	2.8435	117.143	0	0	0	0	0	84.6852	0	0	0	0	0	0	0	0	0
										MMP-8	0	0	0	16.6266	0	0	0	0	536.058	577.624	561.503	654.632	313.654	264.028	225.594	184.894	61.8506	20.0925	0	0	0	0	0	0	1.43621	0	0	0	17.4516	0	0	0
										MOG	0	0	0	0	0	0	0	0	0	0	0	0	0	0	0	0	0	0	0	0	0	0	0	0	0	0	0	0	0.361349	0	0	0
										MSP R	20.7333	1.6751	5.02666	0.669022	0	33.838	0	8.09593	0.0800317	29.3054	12.329	26.9145	36.0222	28.1813	19.8637	11.6202	75.7641	163.754	110.464	94.7925	95.7193	155.163	161.786	135.982	105.19	164.162	111.46	127.1	142.672	150.897	53.6034	110.322
										NAALADL1	0	0	0	0	0	0	0	0	0	0	0	0	0	0	0	0	0	0	0	0	0	0	0	0	0	0	0	0	0	0	0	0
										NCAM-1	3045.86	3238.93	1274.23	1121.74	1109.9	1323.73	1241.09	1207.98	2125.15	2417.77	2230.43	2489.87	1627.25	1557.05	1622.84	1096.69	3835.87	4695.16	4259.22	4884.16	4790.89	5391.5	5088.74	5672.84	5294.25	5287.28	5029.45	5426.08	5221.99	5056.21	5031.02	5483.31
										NCSTN	0	0	0	0	0	5302.25	0	0	0	0	0	0	0	0	0	0	649.96	5349.35	5972.27	2189.41	4221.92	4876.18	2188.9	2140.1	0	999.177	456.065	0	0	4982.59	0	3086.35
										Nectin-2	57.4842	57.2762	68.6085	34.8231	49.7646	56.8207	38.2961	40.4373	25.0411	42.1991	31.9309	39.228	40.5961	41.0482	40.2918	22.185	185.865	389.596	307.446	182.353	268.262	371.219	316.89	311.756	199.691	269.78	177.391	206.777	211.379	301.888	193.666	213.188
										Nectin-4	0	32.7253	4.95049	5.44919	0	0	6.46097	16.8478	5.4898	0	9.47964	0	0	1.31572	0	0	0	0	0	23.2886	0	0	0	5.66467	0	0	13.9359	0	25.247	18.9831	0	50.8688
										Nephrin	2.48016	0	0	0	50.519	0	0	0	78.5647	90.4695	36.6179	0	1.73578	85.8448	76.8206	0.612462	0	107.187	0	0	0	0	64.7088	90.9161	0	0	81.2523	0	62.0026	26.5665	0	0.772646
										Neprilysin	620.662	676.089	502.13	519.385	548.557	438.468	747.809	732.186	750.486	740.23	987.011	973.131	745.677	644.791	560.365	501.239	1148.28	1477.24	1335.51	1269.37	1127.6	1431.23	1387.05	1449.04	1139.97	1631.13	1370.85	1204.62	1296.43	1388.48	902.839	1226.01
										Netrin-1	947.696	681.181	961.041	1000.44	352.091	683.682	232.368	231.9	454.95	0	267.337	217.265	740.207	772.482	618.475	633.724	937.086	1336.87	72.963	1063.2	325.851	0	8.10627	366.83	0	1026.59	138.992	421.316	360.211	872.024	481.921	995.866
										Netrin-4	372.2	0	0	0	130.541	0	0	0	407.65	2388.88	0	909.688	524.424	2984.96	1016.5	1230.71	951.527	2622.52	0	0	6332.16	12599.7	10395.9	4340.46	0	1477.06	0	2935.02	3350.68	8020.79	3803.08	5727.37
										Netrin-G1a	0	0	0	0.811425	0	0	4.65349	0	6.73187	0.364515	0	1.82933	0	2.49026	0	0.270082	1.5485	1.16299	0	1.44429	4.90397	3.36935	0	1.16254	3.22514	3.82064	0	2.17724	0	1.94525	0	1.76869
										Netrin-G2a	0	16.694	0	30.0999	0	0	0	0	0	0	15.1486	0	7.81965	14.3553	40.1384	24.4783	0	0	0	0	0	0	5.29077	17.6126	0	0	33.0071	0	35.5779	0	0	14.4554
										Neurocan	0	0	0	0	0	0	3.30298	0	0	0	0	1.91864	0	0	0	12.2378	0	2.60097	0	70.216	33.012	63.9851	21.0313	20.9761	0	0	23.5428	0	11.2973	0	0	20.2517
										Neuroglycan C	0	0	0	0	0	26.6994	0	0	0	0	0	0	0	16.8905	0	0	0	0	0	0	0	0	0	0	0	0	0	0	0	0	0	0
										Neuroplastin	41.7535	42.0274	35.5325	37.6584	48.2974	43.5829	34.2412	34.0481	37.2035	45.0091	41.5818	50.4512	39.8135	48.1878	42.2997	34.4503	52.5836	57.6471	42.8275	33.3001	19.6359	36.6998	35.9031	38.8997	66.8173	82.294	73.566	93.5505	80.7276	77.9238	76.2567	81.5544
										Neurturin	0	0	0	0	0	1.22749	0	0	0	4.79668	0	0	0	0	0	0	0	0	0	0	0	0	0	0	0	0	0	0	0	0	0	0
										NGF R	45.5887	19.5838	27.7028	22.8506	24.4917	36.5592	23.1221	21.1741	3.32381	58.3897	0	0.75922	3.07245	31.0248	8.42482	0	107.482	122.175	104.381	147.798	64.3387	144.476	85.195	143.703	46.3377	68.2187	49.4094	87.7052	93.1704	181.975	46.3044	120.652
										NgR	1.83398	7.25251	2.61871	4.00457	0	0.221311	0	0.780178	6.33463	9.80784	13.119	17.2101	5.94263	6.83059	6.11553	2.42422	2.26082	7.59	5.62103	2.16385	5.62847	7.73645	4.33456	4.19283	0.305739	3.69227	2.13433	0.493475	1.1687	2.19819	0	1.30205
										Nidogen-2	4557.12	5211.11	4664.52	4004.95	4476.36	5076.65	4434.86	4707.97	2287.99	2472.12	2720.21	2969.67	2983.23	3218.79	3333.9	2618.86	6341.99	7831.31	7257.52	6410.81	7005.43	8462.53	7948.06	8308.27	9412.58	9130.66	8307.1	9957.18	9292.35	9329.89	9704.21	9728.28
										NKp46	0	9.44001	0	9.66894	6.47406	1.07819	0	76.2009	107.334	100.885	105.922	77.0616	81.1417	36.2434	40.9273	67.8993	120.246	140.125	98.551	126.954	225.547	170.332	75.4244	127.328	117.381	138.429	52.2959	79.4149	80.2846	107.112	67.8146	142.382
										Noggin	363.029	331.674	243.736	383.317	352.596	287.929	360.436	430.265	599.032	444.954	624.334	564.313	712.578	508.157	620.398	434.72	730.456	1281.93	954.915	639.411	1205.13	974.219	1220.22	934.118	667.362	718.025	703.182	788.897	837.801	871.586	659.689	580.127
										Nope	1144.99	1195.41	541.974	675.175	777.585	731.762	1191.19	1202.63	981.953	1129.32	1273.87	1177.65	988.455	1095.21	890.714	854.469	5482.72	7674.14	6399.47	5714.88	4699.99	6441.98	6215.86	7167.01	3707.41	4589.87	3653	4426.59	5125.86	4591.48	3229.32	3527.72
										NOV	13.0007	9.48573	0	6.7915	0	18.9778	28.1164	34.2807	193.753	233.998	110.719	203.32	202.723	167.325	204.056	181.52	809.266	1007.95	1443.79	778.156	1108.52	1510.55	1421.11	1436.35	806.592	1198.48	1700.62	758.886	1177.09	835.883	542.802	558.54
										NTB-A	0	0	0	520.35	0	0	0	0	387.829	0	0	0	0	0	0	174.211	0	0	0	405.248	108.739	294.384	0	409.456	0	433.192	0	0	0	0	0	0
										Olfactomedin-1	0	0	0	0	0	2.14172	0	0	30.4243	120.384	76.8216	95.4207	36.5355	76.9959	64.1598	76.1653	6.61706	113.983	69.0749	14.2162	76.3234	96.0524	63.7714	29.1995	0	49.8865	10.1465	32.1192	1.58821	0	0	8.59813
										Oncostatin M	64.454	0	142.461	0	0	0	71.8035	9.02815	13.0766	2.51104	0	0	10.6114	12.1116	21.4214	0	15.3771	0	9.2435	0	2.93996	0	0	0	0	0	0	2.05202	0	0	0	0
										OPG	0	3.82022	0	0	0	0	0	5.44437	134.388	120.022	124.857	124.408	97.272	79.6445	107.375	68.2151	79.4409	131.062	187.834	44.9667	78.0115	94.9637	103.201	53.2238	33.6443	133.103	106.959	27.5108	44.4314	75.5939	39.6111	63.1575
										OPN	1175.15	1609.52	989.954	1001.85	841.569	963.553	1590.94	1837.72	5526.89	5196.81	4255.22	4421.41	4049.39	4842.79	3800.01	4139.92	3641.52	3615.25	3267.74	3112.23	3875.06	3671.78	3497.01	3087.61	1219	1591.18	2066.71	1010.68	1332.67	1566.14	1336.27	1104.05
										OSM R beta	59.2708	77.3461	85.9118	82.2682	78.7901	71.6628	28.7567	76.0669	48.6725	64.0587	28.8777	33.5605	64.3318	80.0609	92.196	41.0961	9.97308	11.6792	16.1309	20.668	0	5.78186	3.30564	6.48619	111.979	32.6261	36.1248	43.33	14.2926	23.111	22.0472	20.6662
										Osteoactivin	0	143.04	0	0	114.018	130.197	340.368	303.976	409.041	634.962	526.506	594.168	277.91	407.324	308.157	259.641	2558.45	3850.73	3399.17	2439.31	3770.9	3871.47	3337.51	3485.83	937.927	1715.21	1526.86	666.559	910.317	1730.41	676.273	953.609
										Osteoadherin	0	179.632	73.1586	21.4995	62.652	159.173	13.3481	43.6062	53.6233	129.45	54.2746	107.294	134.869	262.96	74.1157	163.741	12.7263	24.5757	234.982	38.6108	24.4044	91.379	42.327	168.736	302.682	356.139	281.314	211.47	179.452	220.769	56.8022	59.569
										OX40	4.20372	0	3.79866	3.68228	5.37104	0	2.09185	0	0	15.3738	0	0	0	19.2315	8.04207	7.19233	15.9654	49.4321	34.2139	42.9195	2.42531	22.5583	7.16434	10.8682	3.83789	12.0266	9.04965	22.3214	6.86597	23.4744	12.0012	33.2847
										OX40 Ligand	0	0	0	0	0	0	0	0	24.9864	17.9938	13.7024	34.2961	30.6105	32.1552	29.2479	31.1791	0	10.0877	29.8572	14.8699	22.8003	15.3251	24.1533	26.8802	0	28.2355	8.1984	5.62522	0	30.6118	0	9.37535
										P-Cadherin	0	0	0	0	0	0	0	3.87953	97.809	104.074	175.388	169.142	39.3822	96.4395	45.7919	44.119	73.9704	273.095	225.911	120.81	238.277	344.722	329.108	293.723	20.1413	45.3195	39.0376	20.5306	29.2099	51.5574	0	28.3788
										P-selectin	767.078	818.165	591.931	621.79	676.31	496.657	643.736	694.11	1601.22	1959.94	1692.72	1770.7	1063.69	1238.93	1037.03	973.609	1155.02	1239.63	1221.33	818.093	623.028	806.357	966.053	811.893	1194.14	1329.96	1548.84	1330.53	1332.83	1814.9	1470.64	1650.54
										PAI-1	0	3.40624	1.28071	0	0	0	14.3407	4.68613	10.3618	16.8581	6.05583	9.38718	2.02351	24.0891	9.27861	6.8547	11.8316	2.86996	0	0	0	3.42696	13.6559	10.9906	46.3387	0	3.12724	10.9002	12.9111	0	18.8936	11.7286
										PCSK9	0	0	0	0	0	0	0	0	289.554	168.35	206.937	171.489	145.508	113.549	163.843	168.765	0	0	0	0	0	28.3441	5.78611	15.1888	0	2.53508	0	23.7712	0	0	0	0
										PD-1	35.997	14.957	10.623	20.6984	16.431	19.308	15.0393	7.25888	1.27876	20.6248	0	9.37676	12.3808	15.3479	9.03798	14.1635	58.6567	117.221	88.8961	103.569	64.6729	114.918	99.6904	105.248	55.134	94.0288	68.8521	65.8028	59.7837	73.1284	40.094	54.0262
										PD-L2	104.488	0	133.656	0	81.2491	696.059	0	0	215.343	575.025	446.955	0	188.015	561.203	339.229	211.177	0	0	116.342	284.052	21.5016	0	0	199.521	287.46	2.65723	108.752	316.16	163.056	184.07	385.281	206.529
										PDGF R alpha	65.477	91.6358	49.2908	52.2527	47.3954	59.4869	84.5882	70.6324	241.436	271.401	244.009	242.548	178.438	205.646	154.455	131.858	252.125	374.882	305.538	214.059	320.477	385.246	351.529	336.272	295.421	316.156	267.395	256.84	341.13	330.212	276.858	270.448
										PDGF R beta	59.8392	168.177	21.7547	215.44	121.938	172.692	0	33.9398	0	0	0	0	14.0258	107.586	227.87	0	0	0	0	0	0	69.4353	196.94	0	0	0	0	24.837	23.3148	0	47.9244	65.813
										PDGF-AA	46.2073	51.033	43.4089	54.7175	32.871	31.2748	25.7815	42.4938	112.619	114.096	122.837	126.309	97.1221	53.0725	80.8052	68.0509	85.1884	175.151	130.786	81.8632	195.574	217.651	162.908	174.711	74.7058	97.9666	81.1711	75.932	83.4728	87.3118	65.7671	71.5446
										Pentraxin 3	225.649	242.942	110.934	138.384	112.152	122.205	124.2	133.17	1369.53	1092.25	635.077	688.433	646.207	802.226	432.783	477.368	1481.86	1645.95	2134.64	1514.36	1415.12	1675.16	1659.61	1796.21	824.401	1661.93	1119.48	790.201	986.33	1041.78	578.057	809.475
										Periostin	5556.13	5814.94	2432.91	2559.43	2707.33	2578.22	6080.99	6362.52	5730.77	5602.45	4877.24	6840.15	4885.17	3930.8	3957.19	2946.42	19931.3	20218.6	19638.1	20059.9	16985.7	18078.9	17373.9	20763.1	15447.4	17330.2	17203.5	17606	13532.7	17826	14615.2	16751
										Persephin	0	0	0	0	0	0	0	0	0.562686	0.154837	0	0	0	0	0	0	0	0	0	0	0.672508	0.548636	0.373898	0	0	0	0	0	0	0	0	0
										PF4	10220	13062.8	8648.83	10237.1	6099.99	5441.82	7353.46	7691.22	33206.6	35768.8	37294.7	40233.6	20653.4	20563.7	18524.9	17084.2	8053.07	8629.18	7864.22	6087.86	11853.8	8968.7	6208.85	4047.43	6991.49	4399.54	12036.8	11361.3	8851.52	12159.2	17219.2	7596.61
										PILR-alpha	19.1159	31.6728	0	13.1613	13.9281	37.726	27.0948	30.2604	759.303	736.372	815.007	872.96	439.21	333.354	331.132	279.692	163.812	290.33	237.68	187.442	280.321	371.559	314.196	245.363	95.7593	144.21	110.375	140.299	154.019	212.908	95.8143	147.895
										PILR-beta	0.349506	1.78267	5.04042	3.485	1.44604	3.892	0	0	37.2626	44.907	57.8558	59.7115	32.6114	38.0485	16.8211	12.5595	0	13.594	12.5155	13.1709	9.70387	7.62135	8.0182	6.16023	0	6.07045	0	4.60031	3.63258	26.4777	1.94981	3.69904
										PIR-B	0	0	0	104.222	0	563.116	0	69.0697	0	59.2577	0	0	0	62.8003	41.6627	63.265	0	0	225.119	436.581	0	142.303	0	0	0	0	0	0	0	0	0	0
										PLA2G2A	0	0	0	0	0	0	0	0	0	0	0	0	0	0	0	0	0	0	0	0	0	0	0	0	0	0	0	0	0	0	0	0
										Plexin A1	405.348	315.929	440.562	250.376	264.458	273.697	214.797	313.459	277.19	399.84	242.421	344.531	362.287	497.952	309.539	264.624	751.772	1650.98	1263.64	852.155	1547.45	1867.76	1630.29	1572.48	870.311	1231.78	801.075	964.718	875.494	1326.92	950.212	855.087
										Plexin B2	1581.45	5644.55	787.148	5136.94	1250.64	3165.51	0	0	0	2321.83	0	70.8187	775.778	1650.11	128.299	0	4491.6	2453.09	6695.55	2603.24	1086.18	339.719	0	2794.65	0	3463.96	1034.01	772.798	2529.99	1067.71	0	1536.11
										Plexin C1	56.8234	74.7368	78.1643	75.2633	30.5765	82.581	0	29.1805	120.532	113.479	120.015	178.991	35.2322	97.7542	28.6721	44.3048	68.311	200.134	137.993	122.407	132.172	176.95	124.256	154.819	42.1277	96.7884	39.3344	50.3072	34.2161	108.808	37.5481	63.05
										PlGF-2	0.0188485	0.077369	0	0	0	0.0369493	0.523675	0.732633	10.6115	12.9327	8.44642	12.3074	9.39358	9.05214	13.2806	8.88431	2.70201	8.84351	7.3971	3.52117	7.14483	7.79837	7.45501	6.54882	1.38955	3.7553	2.13458	1.5155	1.57427	3.72753	2.20589	2.9881
										Podocalyxin	19.7119	24.4546	44.3474	25.9155	28.2245	32.0477	4.27755	27.201	13.2748	4.8987	15.1096	13.2091	19.1981	10.9489	16.5138	23.0288	0	14.661	0	16.2391	0	6.2223	31.5156	0	13.9645	11.5554	3.57937	23.5673	8.74905	13.3987	8.42093	0
										Podoplanin	316.676	299.853	203.817	178.641	208.445	213.048	278.045	319.971	660.757	709.647	497.719	627.563	630.026	747.431	520.645	470.296	553.515	774.719	672.212	550.723	668.699	726.95	698.951	703.717	595.815	753.472	576.429	700.292	624.013	713.96	666.697	642.996
										PPM1A	159.782	360.885	319.498	363.347	252.502	360.068	305.779	330.657	261.34	403.603	189.66	144.815	94.6389	203.48	186.221	322.682	501.547	633.577	286.271	587.934	654.516	800.86	553.695	771.128	863.458	803.67	672.233	774.255	585.572	814.066	394.364	724.462
										PREP	0	0	0	0	0	0	0	0	0	0	0	0	0	0	0	0	0	1094.51	0	0	0	865.356	0	1478.28	0	0	0	0	0	0	0	1570.07
										Pro-MMP-9	58.6031	76.9254	36.0057	48.8125	42.2289	30.8326	63.067	63.8867	18081.5	18809.8	15988.2	17792	14420.8	13013.4	12887.9	9008.18	265.883	336.121	794.058	195.256	687.621	653.901	640.78	737.996	331.092	446.812	435.316	265.026	286.054	768.585	460.051	828.835
										Progranulin	0	0	0	0	0	0.531062	16.3933	21.9282	93.3302	2523.88	33.9708	56.0716	50.7272	86.2023	34.0754	39.5997	97.8121	153.479	188.575	133.768	158.256	189.913	586.93	220.432	65.7428	110.733	90.8859	39.7289	38.3696	96.3657	66.3765	68.7041
										Prolactin	0	1.23842	0	0	0	0	0	4.65468	36.7012	30.1698	22.8293	42.1509	3.58945	13.3775	8.44894	7.15739	0	0.185339	3.76855	0	0	4.64699	3.58833	0	0	0	0	0	0	5.58636	0	0
										Prostasin	0	0	0	0	0	0	0	0	6186.47	3252.56	1868.79	3541.3	4186.32	3113.54	4217.52	4151.56	18.4627	0	0	362.14	2343.41	1090.8	1471.58	1162.23	394.846	591.59	405.688	338.68	44.7835	1230.35	329.6	318.023
										Protocadherin-12	12.7262	17.1429	74.4188	102.695	75.6477	58.0307	0	6.03144	36.3751	13.9592	37.5599	31.2709	43.9542	85.1513	27.9485	65.1943	12.4413	124.095	7.07604	22.5501	5.32838	76.5623	58.7861	0	80.7472	70.2814	32.8982	54.4791	65.231	128.024	40.5912	28.5878
										Prss34	0	75.7685	268.799	0	194.559	22.6794	0	0	0	157.445	0	0	0	148.106	0	0	0	0	0	0	0	0	0	0	690.91	1155.99	599.344	0	601.283	1160.4	0	1137.04
										PSMB6	0	0	0	0	0	0	0	0	0	0	0	0	0	0	0	0	0	0	0	0	0	0	0	0	0	0	0	0	0	0	0	0
										PTK6	0	0	0	0	0	684.471	0	0	0	0	0	0	0	0	0	0	0	0	0	0	0	0	0	0	0	0	0	0	0	0	0	0
										PVR	0	0	0	0	0	0	0	0	0	0	0	0	0	0	0	0	0	0	0	0	0	111.893	0	0	0	0	0	0	0	0	0	0
										R-Spondin 1	0	0	0	1.83765	0	0	0	0	0	0	0	0	0	0	0	0	0	0	0	0	0	0	0	0	0	0	0	0	0	0	34.8975	0
										R-Spondin 4	0	160.384	0	0	0	0	0	0	180.516	276.011	0	153.659	734.687	54.3519	334.365	110.487	0	0	239.415	168.911	0	173.397	79.5572	243.754	0	180.224	180.13	664.851	0	0	55.1204	452.205
										RAGE	216.363	334.443	252.68	311.861	150.819	310.459	191.008	91.5634	2312.27	1055.53	926.292	802.698	1961.26	858.902	2830.28	1807.78	279.606	347.41	266.241	260.394	232.37	304.155	334.143	449.19	385.73	340.688	342.458	308.912	316.677	411.092	118.631	461.917
										RANK	1.40826	0	3.04306	0	0	4.68941	0	0	0	0	0	0	0	0	0	0	0	0	0	0	0	0.0508223	0	0	2.90705	0	0	0	0	0	0	0
										RANTES	1.65079	1.3948	1.13895	0.129589	0.382296	0.372942	0.978583	2.31012	5.16523	2.81362	5.24452	3.60924	5.21464	1.8817	2.60677	1.79984	4.16631	7.61385	5.5831	8.71532	5.58856	7.84971	8.0642	6.03529	2.92524	14.9872	4.07419	5.97023	7.18072	8.25702	5.0784	25.2599
										RBP4	0	0	0	0	0	0	0	0	0	0	0	0	0	0	0	0	0.000795568	0	0	0	0	0	0.0317269	0	0	0	0	0	0	0	0	0
										Reg2	0	0	0	0	0	0	0	0	0	9.32957	0	2.87813	0	2.98235	0	11.982	0	0	0	0	0	0	0	0	0	0	0	0	0	0	0	0
										Relaxin-1	3.29605	0	3.01487	0	0	0	0	4.60296	0	0	0	0	0	1.59567	0	0	0	1.00007	0	2.44104	0	0	0	0	0	1.11609	0	0	0	0	0	0
										Renin 1	14.4011	0	0	0	0	12.5222	12.7927	15.9265	1121.73	905.246	756.239	836.938	810.654	524.71	846.248	753.974	30.5181	40.534	40.6941	102.907	440.835	374.798	368.288	299.783	121.084	182.163	107.449	117.895	121.528	208.342	121.883	117.233
										Resistin	311.81	332.109	327.511	294.32	253.926	213.553	301.027	308.82	535.444	519.651	694.205	450.306	430.821	290.422	408.679	221.768	258.488	187.841	254.965	143.14	236.569	224.563	266.165	236.306	343.984	295.799	310.031	280.663	305.039	236.92	328.188	300.013
										Ret	0	0	0	0	0	0	0	0	0	0	0	0	0	0	0	0	0	198.353	0	0	1271.23	1823.99	1490.53	582.045	0	0	0	0	0	0	0	0
										RGM-A	0	104.274	0	0	0	0	0	162.355	562.27	1040.23	138.22	828.174	0	303.269	1041.29	410.721	74.3285	303.611	0	562.943	270.47	244.228	305.702	640.371	505.699	471.452	168.443	381.039	609.146	406.994	510.08	338.774
										RGM-B	10.3007	16.1784	10.0695	9.81088	11.1247	9.41339	9.97886	12.5127	9.41656	14.3996	8.44263	6.62745	10.0581	11.2768	12.1174	3.23235	32.5339	55.4006	35.006	23.3368	25.7153	41.1123	35.0144	33.2646	23.1756	30.304	26.806	21.9886	32.9723	33.7827	25.86	23.3372
										RGM-C	44.4861	58.6851	70.2817	37.6578	85.6824	63.777	88.3499	76.2322	47.1431	51.3757	54.1689	41.719	77.9983	46.8475	59.2577	36.4286	108.542	185.082	105.823	90.2241	100.937	143.796	124.407	128.314	104.46	95.6267	91.5414	76.8832	129.065	95.6126	104.886	78.4304
										ROBO3	0	0	0	0	0	0	0	0	0	0	0	0	0	0	0	0	0	0	0	0	0	0	0	0	0	0	0	0	0	0	0	0
										Ryk	34.3675	27.193	0	0	0	39.4694	0	9.56302	79.9914	253.473	89.2401	267.667	112.855	240.414	122.032	184.001	65.5643	213.162	100.171	97.8308	50.4832	174.394	80.5489	164.142	9.99443	68.7084	90.9277	83.3413	111.388	146.931	58.9669	140.271
										S100A1	362.076	385.299	397.866	390.615	219.804	198.497	484.29	416.203	9.50155	38.041	0	5.89325	331.175	452.915	177.842	191.646	406.483	670.272	0	63.1046	351.354	204.806	249.456	250.227	699.705	606.881	514.069	520.948	635.89	980.482	444.941	875.046
										S100A3	0	0	0	0	0	228.561	0	0	130.225	0	0	0	0	0	1275.13	15.7006	0	0	0	0	0	55.4601	0	0	0	0	0	0	0	0	0	0
										S100A6	4952.02	4858.36	4062.63	4631	3893.4	3694.61	4727.06	4772.38	3945.28	4572.24	4133.83	4784.05	3899.82	4920.8	4130.88	4131.64	5636.3	5726.45	5115.92	4770.51	5301.16	5426.35	5340.2	5584.27	5047.92	5493.07	5303.4	5420.44	5733.02	5418.01	4953.73	5367.12
										S100A9	688.829	591.751	461.468	594.961	666.228	469.866	630.462	580.276	1403.58	1372.11	1133.34	1551.15	1258.9	1435.97	1294.85	1379.95	780.343	772.626	765.364	662.9	752.275	734.984	546.879	799.992	699.82	553.329	716.69	705.29	520.522	632.006	610.06	725.323
										SCF	17.2287	28.0637	19.0524	16.9578	27.025	14.7205	14.2091	17.6852	10.8637	18.5695	8.57276	15.772	8.22873	19.1732	9.04001	10.7693	11.263	11.6716	11.3918	6.55311	7.03589	10.9751	10.3289	6.41935	11.3948	8.65375	12.8212	12.1817	14.4663	14.4605	9.33644	10.2691
										SDC4	0	0	0	0	0.592104	5.8089	0	0	0	0	0	0	0	0	0	1.90328	0	0.4268	0	0	0	1.3263	0	0.224394	0	2.97618	0	2.65413	2.71349	1.21707	0	8.49082
										SDF-1a	40.7897	49.2411	38.2166	41.3993	41.6015	34.9682	45.5012	39.9467	29.1111	38.5208	24.3115	28.3755	35.1953	42.2326	26.4374	25.24	66.5295	69.3439	77.6113	62.1299	88.9581	82.8216	68.7053	60.1818	49.6366	59.1016	45.6147	48.5114	47.7456	59.7824	42.3872	58.5455
										SELPLG	0	0	0	57.4741	0	0	0	0	60.8771	74.1183	73.5896	103.227	53.2472	21.9924	25.341	0	0	39.9708	14.6719	51.6391	18.6479	65.4891	19.4772	0	43.3551	44.1418	0	13.7805	0	0	0	67.2302
										SEMA3C	3398.91	3479.14	3921.66	3586.41	2918.95	1965.78	2086.92	2172.66	1758.54	1039.47	376.928	208.156	2224.01	1443.16	1387.23	222.513	1015.42	971.918	0	52.7766	359.745	2052.34	1363.95	762.018	1596.32	1253.6	376.17	1158.73	1472.94	1426.22	2259.78	2049.89
										SEMA3F	0	0	0	0	0	0	0	0	0	0	0	0	0	0	0	0	0	0	0	0	0	0	0	0	0	0	0	0	0	0	0	0
										SEMA4C	0	0	0	0	0	0	0	84.0637	0	0	0	0	0	9.29387	0	0	0	0	0	0	0	15.5344	0	0	0	0	0	0	0	0	0	0
										SEMA4F	0	0	0	0	0	0	0	0	0	0	0	0	0	0	0	0	0	0	0	0	0	0	0	0	0	0	0	0	0	0	0	0
										SEMA4G	0	0	0.8177	0	0	0	0	0	0	0	0	0	0	0	0	0	0	0	0	0	0	0	0	0	0	0	0	0	0	0	0	0
										SEMA6A	6248.11	9754.73	10936.7	8285.92	9972.73	11810.3	9350.67	11954.1	37044.6	24562	15634.2	20229.9	49027.5	32221.4	79840.5	38823	9125.41	9065.69	12807.9	10170.5	0	1521.07	5884.87	4900.5	18626.9	19870.4	14887.2	12465.5	6298.15	5708.43	6280.52	5601.76
										SEMA6C	0	0	0	0	0	0	0	0	0	0	0	0	0	0	0	0	0	0	0	0	0	0	0	0	0	0	0	0	0	0	0	0
										Serpin A6	650.307	3760.17	1295.66	1615.51	0	2357.95	0	1166.53	6247.52	10797	8822.72	7916.44	4890.75	4854.27	5212.52	5274.48	1363.44	4122.64	2819.45	2393.96	5040	4169.76	2769.43	1776.82	1211.65	1443.99	1194.38	1658.84	2197.56	2432.11	1793.31	446.192
										Serpin F1	952.493	896.759	33.488	411.184	0	0	904.735	1336.12	15364.9	18826.4	42972.8	43999.9	19814.6	10517.3	20427	11484.9	11041.8	20775.7	17001.8	5526.71	7665.76	7222.33	9114.27	7150.27	4086.19	8663.13	5437.7	4101.15	4222.99	3630.04	955.001	2353.23
										SerpinA10	114.826	158.1	119.141	156.788	125.245	260.962	53.7614	58.9692	441.87	503.489	679.836	585.961	383.443	476.129	653.456	629.145	339.208	608.386	352.359	409.582	440.114	662.182	394.759	570.995	314.81	307.97	200.96	365.886	267.866	476.139	415.962	605.407
										Serpina3c	0	24.9726	10.9552	17.2137	45.4482	25.9974	0	17.3573	0	0	0	0	12.9092	23.0186	14.0476	18.9567	224.665	806.643	390.737	289.314	313.964	1494.3	338.653	424.99	64.3628	174.527	45.5427	148.217	252.822	244.512	198.347	313.76
										SerpinB10	0	0	0	11.5494	0	0	0	0	54.272	46.102	36.191	73.9936	6.18856	0	25.0791	0	0	0	15.0611	69.1684	0	17.3099	55.748	13.8144	11.6117	46.8932	0	0	0	0	0	0
										SerpinB8	162.085	201.961	214.821	235.842	272.582	664.723	270.243	534.841	318.528	574.427	157.438	452.856	274.156	672.417	359.982	233.689	0	249.259	118.123	353.744	6.68153	654.663	473.719	879.611	172.595	470.324	861.91	614.867	230.96	322.566	327.981	543.308
										sFRP-2	0	1928.2	0	435.486	208.361	0	1060.2	294.876	1171.66	888.235	501.502	244.164	725.257	1478.29	20.2837	0	1539.34	1232.28	173.353	433.724	254.204	942.933	1791.97	0	64.379	1422.84	0	0	977.683	0	197.438	0
										sFRP-3	0	0	0	0	0	0	0	0	0	0	0	0	0	0	0	0	0	0	0	0	23.7837	17.4837	0	0	11.7898	0	0	0	5.32336	8.91323	0	19.1721
										Shh-N	0	0	0	0	0	0	0	0	0	5.0863	0.449354	6.68872	2.43766	0	0	2.65233	0	0	0	0.161054	59.6964	28.0663	18.3159	45.7394	0	0	0	0	0	0	0	0
										Siglec-1	0	0	0	0	0	1.19024	0	0	105.533	224.112	0	165.429	285.212	341.994	653.189	327.17	518.389	1168.77	925.811	717.859	97.0027	217.438	376.613	515.289	247.433	650.347	290.961	234.295	166.75	296.12	0	275.152
										Siglec-2	0	25.2989	39.8719	0.019997	0	0	0	0	22.8791	51.051	0	5.4144	115.444	60.9089	68.5573	75.649	0	81.6795	21.285	102.859	0	66.8905	45.8567	53.2336	2.52831	68.9637	59.5083	7.66674	0	8.86177	0	122.31
										Siglec-3	0	0	0	0	0	0	2.41686	0	36.3511	42.2903	49.4803	46.5175	10.6067	0.218976	0.586137	0	0	12.8255	6.54544	13.6071	0	10.3687	6.7354	12.1687	0	4.60353	0	1.03238	0	3.93649	0	5.71218
										Siglec-E	21.2731	12.4281	32.5679	6.14908	22.889	17.1084	18.4582	22.9009	556.076	829.529	777.096	500.152	269.831	121.649	171.025	109.448	129.061	190.236	164.07	137.581	74.8083	135.986	103.916	105.366	50.0161	68.2617	68.3446	76.4088	41.7021	79.9153	33.6871	38.9244
										Siglec-F	0	0	0	121.368	0	0	283.001	333.227	363.762	492.37	287.144	730.888	142.093	500.806	682.232	321.622	0	386.239	480.601	1283.7	693.278	570.701	1406.98	569.173	539.335	948.511	58.5861	614.871	344.394	339.096	493.419	459.239
										SIGNR1	6.88922	30.1445	20.3453	26.7508	1.42467	8.81463	10.4098	0.454624	3.00863	11.0806	0	13.9589	0	5.65374	0	0	0	0	0	0	0	0	0	0	0	0	0	0	0	0	0	7.18064
										SIRPA	0	0	0	0	0	60.5545	0	77.8526	0	140.455	25.6932	109.137	79.6586	102.974	37.0989	0	0	0	0	30.0575	1.40117	59.1106	16.696	349.868	11.0005	79.4871	296.934	120.685	17.8771	27.7198	82.5297	108.765
										SIRPB1	0	0	6.3592	4.49634	0	16.676	0	0	0	0	3.30445	0	0	0	0	0	0	7.59977	17.3726	5.20241	13.3676	37.3038	22.9833	11.6387	0	0	5.89342	0	5.03048	25.293	0	16.248
										SLAM	0	0	0	0	0	0	0	0	0	0	0	0	0	0	0	0	0	0	0	0	30.8326	0.60707	0	0	0	0	0	0	0	0	0	0
										Slit2	0	0	0	0	0	0	0	0	0	0	0	0	0	0	0	0	0	0	106.758	82.0837	76.3284	111.31	60.3145	0	0	52.3508	31.7232	0	0	0	57.0854	0
										SMOC-1	0	0	0	0	0	0	0	0	0	0	0	0	0	0	0	0	189.473	523.564	674.094	219.959	201.834	316.65	431.036	504.908	67.5409	231.234	114.039	96.4693	114.902	168.696	58.7569	72.1695
										SorCS2	296.783	218.037	83.9448	174.972	107.652	184.131	260.541	225.241	143.64	230.023	70.8927	122.976	124.98	0	35.2345	0	2034.97	4280.67	3424.62	2265.45	2898.1	3502.12	3048	2438.75	976.43	1360.32	1558.84	1178.88	1391.61	1559.2	941.562	1129.88
										SP-D	0	0	0	0	0	0	0	0	0	0	0	0	0	0	0	0	0	0	0	0	0	0	0	0	0	0	0	0	0	16.5001	0	0
										SR-AI	0.558979	13.2188	20.0917	4.15491	20.3091	20.8194	27.944	37.9902	141.963	148.142	108.445	114.499	90.9264	116.269	65.5255	53.7706	185.379	468.704	375.442	240.12	550.282	667.909	618.871	573.303	76.4935	161.99	72.599	57.7886	85.5324	175.399	55.9612	106.78
										ST6GALNAC2	0	0	0	79.5257	0	169.596	0	1.46124	0	272.653	0	41.1298	0	456.629	0	206.315	0	0	0	206.545	44.9612	378.989	125.073	486.819	180.586	435.713	248.103	770.291	0	248.329	0	434.721
										STC-2	0	0	14842.5	0	0	8020.17	0	0	0	14204.1	0	0	0	0	0	0	0	0	0	0	0	14217.5	0	0	0	0	0	0	0	0	0	0
										Syndecan-1	0	0	0	0	0	0	0	0	0	213.386	0	0	0	0	0	0	311.723	1432.69	537.089	657.073	749.152	1471.17	938.742	1156.06	0	518.951	0	72.4797	0	778.98	0	594.865
										Syndecan-3	0	0	0	0	0	0	0	0	29.7047	243.431	0	0	0	141.761	0	0	1923.19	6273.46	3863.04	3171.19	4292.87	6405.99	6064.74	4596.54	962.536	2360.01	823.164	780.874	1262.7	3035.22	416.781	1803.4
										TACI	0	0	0	0	6.48137	1.61805	17.7164	162.845	161.059	34.4028	58.4612	52.3758	52.7345	0	118.861	105.887	90.7224	90.0804	112.448	123.489	128.218	114.151	172.167	69.4463	0	5.92875	0	4.10146	171.673	206.827	213.946	131.12
										TARC	0	0	0	2.02891	0	0	0	4.11554	17.5371	22.1298	20.8744	27.1853	6.68506	5.78075	7.83248	7.74937	1.11653	8.92562	0	4.48778	0.508238	9.23832	6.33594	6.34954	1.19233	9.45477	1.14461	0	0.557633	10.4185	0.667914	2.96185
										TCA-3	0	0	0	0	0	0	0	0	0	2.35453	0	0.359828	1.36665	1.77981	0	0	0	0	0	1.44088	2.74643	2.24654	4.83113	3.64099	0	1.50837	1.62559	3.15811	0.770088	1.09778	0.142838	0.438574
										TCAM-1	83.8506	25.6617	0	41.5099	0	0	0	43.8019	0	109.617	0	18.3668	0	159.748	0	45.615	0	119.248	0	0	40.5975	0	0	0	0	53.8051	0	0	0	0	0	51.7281
										TCK-1	1157.88	2855.87	1379.28	1697.86	0	13.6283	80.7911	0	11839.5	10903.9	11114.8	14852.2	10702.9	3110.74	5245.55	3313.92	1630.16	2580.24	2168.01	702.218	3164.38	2925.54	3471.06	1866.93	3710.24	4879.26	6819.01	7259.31	4259.65	10202.7	8633.41	6773.17
										TECK	0	0	0	0	0	0	0	0	0	0	0	0	0	0	0	0	0	0	0	0	0	0	0	0	0	0	0	0	0	0	0	0
										Testican 3	0	0	0	0	0	0	0	0	125.627	19.2851	0	17.3282	53.2527	44.8058	9.42503	50.281	0	0	0	29.5158	35.8101	0	20.1408	0	25.7995	135.691	32.0432	0	0	28.9169	0	44.6584
										TFPI-2	0	0	0	0	0	0	0	0	0	0	0	0	0	19.7148	0	0	0	169.121	29.2579	74.4909	0	233.225	0	0	0	0	0	0	0	0	0	0
										TGF-beta RI	0	335.221	0	18.5698	6.08083	0	10.9577	106.673	0	0	127.274	0	0	0	0	0	83.9745	63.6933	168.098	0	0	60.9465	216.366	84.0844	0	22.371	0	143.741	0	90.4972	14.6897	75.3145
										TGF-beta RII	0	0	0	0	0	0	0	0	0	22.9696	0	0	0	0	0	0	24.9596	253.916	193.923	216.517	125.539	197.526	100.255	141.165	0	106.194	0	37.5397	1.36393	47.7886	0	21.9697
										TGFb1	0	0	0	0	0	0	0	0	2840.31	0	0	0	2901.43	0	60.6234	222.79	0	0	0	0	0	0	0	0	0	0	0	0	0	0	0	0
										TGM2	4183.83	4670.56	3130.25	3048.08	3322.67	3197.97	3736.55	3921.63	1318.3	1309.37	1877.72	1565.96	1160.7	990.932	819.867	655.649	3756.89	4529.91	2883.13	3378.63	2813.25	4043.18	2161.4	2649.28	3577.5	2245.67	3709.15	4273.63	4698.42	3067.48	4900.18	4334.54
										THOP1	12102.4	14639	10952	13059	10877.7	16668.6	9183.9	9898.63	2307.08	5837.81	2183.46	3440.61	3399.39	7523.97	2962.25	4644.87	15442	27107.1	17114.4	14634.4	19050.3	25227.4	15376.4	20770.5	6794.96	18750.5	10971.9	17230	17315.2	17704.1	13206.4	18737.7
										THPO	0	0	0	0	0	0	0	0	0	7.00716	0	0	0	0	0	0	0	0	0	0	0	0	0	0	0	0	0	0	0	0	0	0
										Thrombomodulin	17077.2	12763.8	7279.07	7922.48	5974.82	4780.69	7825.17	10153.9	24094	33668.5	18672.1	26956.7	25290.8	64625.5	22401.8	22078.7	18212.9	19848.8	12708.1	10686.4	3315.93	4463.41	8162.01	8748.38	32789.9	38223.6	29752.5	39928.5	42734.8	33123.7	30977.3	34295.4
										Tie-2	29.4115	49.5518	54.7623	58.3797	0	0	108.254	111.306	82.0719	247.635	36.3763	122.255	17.7968	130.71	73.8092	104.105	92.1567	180.549	7.94376	59.5869	113.76	187.15	120.518	146.608	104.209	104.182	109.892	145.634	227.662	234.232	72.8349	124.01
										TIGIT	0	0	0	0	1132.03	869.603	0	2876.68	1546.34	0	1371.83	0	0	0	582.08	0	0	0	0	0	0	412.687	690.045	0	2290	0	0	189.734	0	0	0	0
										TIM-1	69.0473	90.9492	8.48453	4.46654	4.91945	28.9254	59.7392	49.9812	1751.49	1957.24	1687.13	1607.53	1654.07	1636.03	1420.44	1512.23	45.3788	114.027	171.58	86.6585	232.29	275.913	167.876	449.177	50.5124	9.97842	74.7975	59.1136	0	193.189	96.4186	197.195
										TIM-3	16331.2	532.708	0	0	0	0	5510.86	11899.7	31327.7	27655.5	0	0	68740.1	0	14095.1	0	0	0	0	0	0	0	0	0	0	0	0	0	0	0	0	0
										TIM-4	4.25819	22.7169	8.44894	22.6193	6.70068	24.1187	0.463139	18.3912	99.2944	116.421	72.9582	110.665	93.891	64.9313	74.6838	53.736	0	57.683	13.1645	26.8898	5.52624	49.0504	14.1665	32.1564	0	41.0491	20.4227	0	13.0838	19.4591	5.46819	16.2163
										TIMP-4	152.825	155.391	148.313	156.805	192.212	185.641	129.693	201.427	325.035	207.99	216.446	316.953	391.353	408.353	352.138	276.095	104.897	129.89	116.798	127.794	116.241	126.335	130.296	130.569	167.423	187.481	146.984	136.012	165.686	168.537	155.759	151.446
										Tissue Factor	0	4574.06	0	4400.36	0	1408.78	4137.69	4402.58	4786.35	12760.3	21.118	1926.85	0	6942.49	4619.78	0	3712.09	0	2140.49	10398.5	4744.86	4611.58	10449.2	569.141	7009.76	3756.89	2822.84	2559.4	1238.55	2894.73	4664.06	9290.36
										TLR1	0	520.111	0	1127.94	0	0	1229.87	0	0	2157.57	0	0	0	2006.35	2291	2609.9	0	0	0	0	149.379	821.657	1701.35	803.411	0	0	0	0	0	567.51	0	0
										TLR2	0	0	0	0	0	0	0	0	0	0	0	0	0	0	0	0	0	0	0	0	0	0	0	0	0	0	0	0	0	0	0	0
										TLR6	0	0	0	0	0	6.22321	0	0	0	57.1679	19.9704	30.2607	0	15.9251	21.3157	2.52025	0	13.8804	2.68728	34.9121	0	54.7734	0	35.094	0	0	0	0	3.1489	0	0	0
										TNF RI	13.744	15.2955	10.7146	11.7324	13.2781	13.0056	19.6569	20.8855	68.1009	83.8703	84.6123	95.4305	45.6594	58.147	39.2467	29.948	83.037	153.577	103.124	67.9729	156.275	170.105	161.107	127.15	52.2684	96.7901	64.7167	53.7799	74.2579	100.132	60.1404	76.6238
										TNF RII	0.865417	0.114008	0	2.82314	0	0	3.51951	8.21678	90.7357	80.8984	59.2732	71.4817	38.6787	44.4509	42.0266	31.969	42.1749	78.7747	53.7029	64.8372	76.9363	117.178	132.459	109.929	40.0614	74.0186	61.9861	35.3247	49.2454	90.7965	47.1289	75.4937
										TNFa	0	0	0	0	0	0.167288	8.48308	10.0796	11.8932	12.5567	6.4619	12.2906	12.5888	1.98398	0	8.57914	6.71749	0.51213	0	0	3.54665	0.387873	1.57279	5.99971	7.61038	6.32029	9.91905	4.08968	9.49294	5.67771	8.58627	6.61921
										TNFb	488.158	690.437	94.1756	332.151	59.7456	324.818	196.364	164.836	2615.58	2860.36	3263.65	3938.4	2311.54	2033.74	3370.75	1674.45	456.993	473.924	542.941	222.108	472.162	302.864	688.939	529.56	244.038	458.915	676.568	171.705	689.844	503.338	390.219	428.361
										TNFRH3	734.39	535.849	339.172	363.234	354.603	203.716	402.539	654.15	790.927	842.251	889.414	1058.87	675.999	633.662	551.707	742.626	439.821	808.437	468.452	661.618	452.515	729.382	440.452	750.531	518.741	563.89	466.792	462.586	340.87	485.547	296.414	480.096
										Tpo R	0	0	0	0	0	13.2366	0	0	0	0	0	0	0	0	0	0	0	0	0	0	0	0	0	0	0	0	0	0	0	0.797167	0	0
										TRAIL	0	0	0	0	0	0	0	10.322	88.7913	74.5443	38.5526	22.4798	60.8477	22.5737	18.703	49.3417	12.7742	43.9459	34.55	1.75756	68.7943	42.0572	43.856	48.3769	10.6374	8.77538	6.81567	0	0	37.2204	12.1815	30.3564
										TRAIL R2	576.168	743.925	457.521	490.7	423.468	443.101	768.647	925.127	0	0	0	0	41.063	187.946	131.24	343.44	0	92.2641	0	352.791	306.954	517.097	0	245.539	115.126	264.071	317.014	625.171	50.6393	326.579	207.34	312.674
										TRANCE	0	0	0	0	0	0	0	0	0	0	0	0	0	0	0	0	0	0	0	0	0	0	0	0	0	0	0	0	0	0	0	0
										Transferrin	6975.12	5972.78	7374.65	6686.87	6883.6	5390.89	7060.38	8109.2	7889.17	9850.02	7300.87	10411.8	7073.55	9420.83	8287.52	8811.48	7514.92	7841.75	7920.82	7496.25	8583.06	9305.7	9087.47	7850.91	7607.7	8554.64	5752.95	7937.01	8447.6	8361.4	6945.47	9828.46
										TREM-1	0	0	0	0	0.942013	0	0	0	391.793	360.345	438.987	499.833	121.899	105.429	93.1273	74.882	0	0	0.538272	0	15.8313	18.0555	9.47704	6.78901	0	0	0	1.66985	6.55838	1.46498	0	5.90938
										TREM-2	0	0	0	0	0	0	0	0	0	0	0	0	0	0	0	0	5864.27	10307.5	7749.23	4538.72	6470.34	7194.06	7003.08	4666.74	98.529	6869.35	2664.88	371.724	0	1820.11	0	330.044
										TremL1	18.4376	36.0337	19.3612	0	0	0	0	0	413.511	591.761	658.153	857.647	144.952	0	10.1819	23.1437	57.8018	297.624	351.309	104.676	169.467	181.38	93.6107	374.984	97.3125	482.941	122.853	143.308	95.1824	274.585	98.8935	99.9248
										TrkC	0	0	0	0	0	0	0	0	0	0	0	0	0	0	0	0	0	0	0	0	0	0	0	0	0	0	0	0	0	0	0	0
										TROP-2	0	25.7404	0	0	0	0	0	0	0	0	0	0	0	0	0	0	0	186.377	0	48.2492	203.879	2228.34	111.137	304.923	0	0	0	0	0	0	0	0
										TROY	7.2161	4.18212	2.69158	1.1346	5.76744	29.1653	21.435	18.6981	9.22041	39.9168	8.70527	29.568	2.67213	14.5807	7.5992	15.79	47.2924	65.2769	52.2413	44.5468	58.6177	85.4249	80.8437	82.3421	57.5057	50.3583	32.0692	50.7233	107.109	60.95	25.5945	42.095
										Trypsin 3	0	0	0	0	0	0	0	0	8.00956	4.56118	1.14691	0.258233	0	0	0	0	0	0	0	0	0	0	0	0	0	0	0	0	0	0	0	0
										Tryptase e	0	0	0	0	0	0	0	0.356552	104.237	60.1374	31.4956	54.6859	66.3727	38.0325	70.4304	60.4557	0	0	0	14.9231	64.1845	21.3513	46.8008	52.4277	0.938911	25.8045	13.667	3.24318	10.1761	26.7908	14.5966	22.3364
										Tryptase-5	0	0	0	0	0	0	0	0	0	0	0	0	0	0	0	0	0	0	0	0	0	0	0	0	0	0	0	0	0	0	0	0
										TSC22D1	0	47.8422	0	0	0	73.0124	0	0	0	0	12.7081	0	0	0	31.9112	0	119.704	250.346	215.566	323.403	285.968	352.185	185.904	310.605	15.1727	226.609	50.554	167.274	145.074	261.317	131.987	236.938
										TSLP	0	4.11126	0	1.81154	2.69766	0	0	0	0	0	0	0	0	0	0	0	0	0	0	0	0	1.49447	0	0.92159	0	0	0	0	6.66562	0	0	0
										TSLP R	10.422	25.4776	5.0966	5.52981	11.3028	3.14947	18.047	32.5515	38.8243	38.9511	27.2161	48.0335	21.459	51.9591	13.2272	17.6837	86.3327	309.745	164.031	154.126	52.7029	83.1854	65.0425	92.8197	67.9595	146.554	77.4124	101.664	86.4913	126.402	37.0217	108.181
										TSP-2	0	0	0	51.3908	0	4.45961	3.13666	6.66893	22.9314	59.2244	46.3818	87.5656	0	17.6932	57.8596	0	9.56328	45.3517	89.8763	130.927	68.7982	135.659	146.054	67.9596	53.3199	39.8634	0	0	19.3039	34.2249	0	77.599
										TSP-4	4375.63	3910.84	3762.62	3855.06	3723.15	2991.05	3406.19	3896.42	3862.04	3960.54	3270.12	4053.14	3628.18	4004.83	3549.57	3354.53	4531.45	4788.4	4486.43	4637.02	3668.82	4175.89	3941.99	4250.28	3998.62	4249.28	4258.82	4229.77	4184.27	4211.33	4103.78	4076.32
										TWEAK	0	0	0	0	0	0	0	0	0	0	0	0	0	0	0	0	0	1.03936	0	0	22.3217	24.4943	22.3088	17.5234	1.25425	10.368	2.84056	2.82678	9.20648	5.09718	0	0
										TWEAK R	371.057	374.653	184.603	186.239	181.29	194.139	177.786	174.271	1670.91	1948.54	2309.67	2660.32	2179.47	2495.5	1517.25	1335.23	2397.4	3505.32	4003.39	2432.17	4329.18	4637.73	5298.53	3781.03	1056.21	2705.6	2333.85	1408.76	1770.86	1335.56	920.661	1357.96
										UCHL1	26367.8	37510	19703	23004.1	18984.4	23843.6	24293.7	28754.4	2860.47	5709.75	3120.77	5475.35	5347.31	3199.37	8698.36	477.451	28546.7	63751.7	34490	25530.1	40500	55134	39442.2	38457.9	23183.8	36556.7	28509.1	23589.5	46191	43585.5	34154.5	32571.3
										uPAR	0	0	0	0	0	0	0	3.0734	48.218	3.1261	23.7019	14.5109	0	0	0	0	0	2.38738	0	2.81078	0	4.21527	0	0	0	0	0	0	0	0	0	0
										VCAM-1	697.078	723.608	402.461	404.4	501.298	511.674	842.404	831.145	2810.53	3367.03	2868.67	3009.72	2417.13	2715.52	2776.6	2373.25	3973.12	4055.09	3474.03	3741.62	4118.9	4317.49	4099.56	3847.18	2378.58	3505.72	2958.82	2585.13	3022.48	3439.27	2275.62	2928.3
										VE-Cadherin	0	0	0	0	0	0	0	0	0	0	0	0	0	0	0	0	0	0	0	0	0	241.758	0	0	0	0	0	0	0	0	0	0
										VEGF	48.4251	60.7784	60.8056	60.5133	67.469	53.1868	68.4209	69.5508	101.523	99.2317	103.767	90.2314	51.7969	53.0735	49.3093	27.1925	34.131	23.4356	11.8253	14.1212	16.7721	22.3584	18.5576	15.1638	64.3686	48.4818	58.1057	54.6858	73.8248	49.718	59.5422	62.6418
										VEGF R1	41.4414	120.211	95.8056	121.989	139.287	112.611	118.437	124.203	364.31	355.872	341.398	409.629	292.681	276.154	233.541	178.3	117.512	220.971	108.648	162.149	330.5	400.976	280.048	307.092	149.204	292.552	78.5943	163.916	382.061	389.632	89.3425	363.834
										VEGF R2	0	0	0	0	0	0	0	0	0	0	0	0	0	0	0	0	0	0	0	0	15.2521	39.9387	0	34.2615	0	0	0	0	0	0	0	0
										VEGF R3	53.6234	58.4438	55.0279	55.738	74.8067	33.7205	22.4568	4.73755	38.4309	26.0253	0	15.1344	4.89446	9.8811	0	89.4643	19.2306	52.5361	46.4844	5.16724	41.6439	85.4051	12.0845	74.0806	0	0	0	0	126.086	82.2991	42.7746	31.3484
										VEGF-B	0	12.6244	0	14.5197	0	5.86068	0	0	0	0	0	0	0	0	0	0	0	0	0	0	0	0	0	0	0	35.7636	0.0994149	17.2856	0	0	0	0
										VEGF-D	0	0.374484	0.119809	0	0	0.156932	0.256808	0.417243	1.10657	1.52018	0.462344	1.21533	1.27621	0.739987	0.678835	1.08276	0.27837	0	0	0.254049	0.568265	0.605184	0.306444	0.343495	0	0.0689543	0	0.0205437	0	0.559632	0	0
										VLDL R	0	1197.35	1201.96	1259.92	1334.41	724.168	0	120.396	5458.18	7422.41	10185.5	10734.6	5414.31	4710.79	6524.01	4939.64	0	2507.28	1200.47	1396.01	274.307	187.88	1194.38	757.719	94.2581	4187.75	0	366.132	0	0	257.291	0
										VNN1	25.7709	24.2955	20.6355	16.0914	54.5898	29.3052	33.3678	35.5873	178.508	173.434	283.262	641.758	536.036	296.739	657.655	668.045	403.522	612.642	543.242	213.189	1075.83	1008.35	713.043	565.784	175.233	486.541	166.37	441.763	520.711	551.953	298.851	286.633
										VSIG4	6.09439	3.54412	0	3.36193	0	4.84499	2.03399	0	3.79651	0.140694	2.95259	5.49188	3.23171	4.46204	1.06034	0.474703	10.2329	23.6956	3.82286	2.4123	7.70194	20.8146	25.0787	10.7786	0	0	0	0	4.30568	0	3.39676	2.62419
										WISP-1	0	41.9303	0	49.6818	26.9836	38.2816	11.1081	16.553	59.9927	56.2586	65.0771	97.078	28.1399	48.9591	45.5364	29.8149	88.3267	152.844	296.664	150.35	173.457	227.515	462.976	354.18	49.5001	86.9617	74.6571	0	43.2395	52.9212	74.8346	71.3992
										Wnt-2b	155.448	558.195	0	0	0	0	0	372.627	0	0	0	0	0	0	0	0	0	0	0	0	0	113.179	0	0	0	40.6923	0	66.0049	0	0	0	0
										Wnt-8a	0	34.7131	11.9475	173.095	0	0	0	146.512	34.9664	428.811	0	905.214	195.318	17.4718	0	171.944	0	35.84	25.8909	267.527	73.6639	172.704	68.0653	33.2611	52.1097	117.945	391.918	58.4597	74.7251	54.5084	26.7788	178.357

## Sheet: Fig4B_heatmap
		Heatmap of results of cytokine arrays									Statistical analysis (anova)
Cytokine	PBS_7_Control	PBS_7_Platelet-Depleted	CTX_1_Control	CTX_1_Platelet-Depleted	CTX_7_Control	CTX_7_Platelet-Depleted	CTX_14_Control	CTX_14_Platelet-Depleted			Cytokine	p-value anova(Treatment, control vs platelet depleted)	p-value(Group, PBS_7 CTX_1 CTX_7 CTX_14)
GDF-7	14.8016	14.8016	14.8016	14.8016	23.4752	30.6361	14.8016	26.5647			CLEC9a	9.19024e-17	1.55604e-15
CREG	223.8	233.387	176.632	196.54	138.537	124.932	252.616	252.44			CD90	8.40337e-13	2.6182e-10
Activin RIB	5.15603	3.30198	5.30829	7.79998	3.30198	6.14657	3.30198	3.30198			IL-34	1.54815e-12	2.46623e-11
R-Spondin 1	1.18291	1	1	1	1	1	1	3.11673			EpCAM	3.04234e-10	1.41714e-09
IFNA2	1	1	1	1	1	2.55106	3.13317	1.86096			GDF-9	1.65532e-08	5.55566e-05
CD7	1	1	1	1	1	1	1	3.1742			CD2	3.04745e-08	2.7921e-07
IL-17 RD	7.60843	8.97627	9.26207	10.3059	16.8302	10.7697	8.13877	7.51496			CD4	3.05715e-08	1.70564e-09
SEMA4C	3.34694	8.14194	3.34694	4.39267	3.34694	5.07023	3.34694	3.34694			MIP-2	1.5086e-07	1.27876e-13
BCHE	1087.78	1236.53	1119.36	926.369	1791.18	1542.78	1795.84	1956.44			Activin A	2.29552e-07	1.80971e-17
Klrb1a	1.4508	1.99333	1	1	1	3.22441	1	1			Ret	8.74076e-07	7.98806e-12
TCA-3	1	1	1.276	1.26498	1.10198	3.25969	1.72074	1.02406			CD117	9.15248e-07	5.42289e-07
beta-NGF	1	1	3.28635	1.91349	1	1	1	1.85551			Cerberus 1	1.20537e-06	0.00906431
SCF	19.901	17.8142	12.8951	11.1784	9.98148	8.48239	11.151	11.9197			Cathepsin H	1.03042e-05	0.521379
Kremen-1	1	1	1	3.42676	1	1	1	1			Shh-N	1.40641e-05	9.82875e-09
CDNF	203.896	214.493	96.1741	139.532	117.624	118.801	181.848	197.707			CEACAM-1	1.59004e-05	9.70591e-10
IL-28A	1	1	1.44401	1	1	1	3.50023	1			CHRDL2	2.68776e-05	0.000105104
IFNAR1	9.18942	9.18942	9.18942	17.1073	22.1349	20.1634	9.18942	9.18942			TCK-1	2.75434e-05	7.33996e-11
ACE-2	118.366	178.116	258.439	190.142	112.457	113.961	143.332	111.556			FCRL1	7.28351e-05	0.00324258
Neprilysin	575.13	602.412	854.723	606.188	1302.34	1342.01	1323.98	1187.97			IP-10	8.44755e-05	0.0215951
VEGF R2	8.22788	8.22788	8.22788	8.22788	8.22788	20.5707	8.22788	8.22788			G-CSF R	0.000107878	0.00132408
S100A9	578.333	581.757	1356.51	1340.61	743.692	701.449	665.172	617.659			Ephrin-A4	0.000113973	0.00494627
HIN-1	1	1	1.71603	1.19581	1	3.70844	1	1			GPVI	0.000133331	1.31578e-06
TNFRH3	469.239	371.475	889.98	647.18	576.229	574.83	501.42	391.691			FLRG	0.000135349	2.07581e-05
EphB2	1	1.41496	3.88802	3.60196	1	2.5801	1.96083	1			CA2	0.000154927	0.00722618
Neuroplastin	39.1478	39.5815	43.3005	40.8963	45.624	31.712	78.4376	79.0872			TremL1	0.000221368	9.84624e-08
SDF-1a	42.2237	40.3338	29.6752	31.5819	68.6717	74.2959	50.4821	51.6003			TWEAK	0.000241499	1.16397e-06
FGF-10	536.548	749.522	1218.23	1320.08	1315.51	834.937	1086.84	1154.06			E-Cadherin	0.00024635	9.12919e-20
Flt-3L	176.233	133.877	97.616	69.8281	121.637	147.005	160.233	169.988			Dtk	0.000254071	2.25633e-09
Mcpt6	1	1	1	4.01066	1	1	1	1			Ephrin-B1	0.000414512	0.00239565
IL-17 RA	2.74639	1	1.81766	2.41882	1.58515	2.65596	4.015	2.42475			FCER2	0.000439912	1.9689e-10
RGM-C	51.2913	77.8889	48.3764	53.0323	117.706	123.392	91.5717	100.388			B7-2	0.000530949	0.00890602
Flt-3	17.8697	17.8697	17.8697	46.6532	17.8697	17.8697	17.8697	17.8697			TACI	0.000674104	3.20317e-05
IGFBP-L1	5.1774	10.5715	7.5727	8.24549	11.7883	3.99332	6.73419	3.99332			Siglec-E	0.000693389	1.24059e-13
CD5	4073.06	6365.35	4318.06	5880.63	3863.99	3753.1	2982.42	2478.79			Tryptase e	0.000701518	2.4235e-09
EPCR	136.139	221.629	319.515	276.771	273.564	353.035	330.761	299.506			IL-22 R alpha 1	0.000770236	0.411774
Ephrin-B1	9.03348	14.7497	13.4901	11.621	12.7824	25.1774	12.1638	15.2262			CRACC	0.00081315	0.796602
MadCAM-1	47.7388	57.1014	98.5431	85.1035	48.7026	44.7833	36.7721	81.5674			P-selectin	0.000900411	1.12544e-10
Resistin	316.09	266.473	543.014	326.307	205.214	240.437	306.725	290.479			MCP-5	0.000905654	3.30529e-08
IL-20	3.78328	5.46769	11.6516	9.66085	3.78328	4.74577	3.78328	3.78328			Endocan	0.0010457	1.22729e-12
Endoglin	333.648	375.89	422.289	337.204	647.292	595.654	891.371	680.467			CHL-1	0.00108987	0.0323825
TCAM-1	27.3053	9.73872	16.5725	23.0339	12.7466	9.54144	10.2941	10.187			VNN1	0.0011127	7.1557e-13
CTLA4	3.83076	3.6889	3.87026	2.80659	7.70141	6.26393	7.29792	9.25141			CFVII	0.00114506	2.81973e-06
sFRP-3	1.86394	1.86394	1.86394	1.86394	1.86394	6.82858	3.16336	6.75701			BLC	0.00115315	1.97791e-07
PVR	1	1	1	1	1	4.48218	1	1			CD36	0.00117326	0.000141272
CA4	376.348	346.231	369.801	314.173	134.556	163.563	161.495	155.987			Frizzled-4	0.00144612	0.00419281
P-selectin	693.341	622.502	1751.26	1074.1	1093.65	792.178	1345.03	1556.48			MGL1	0.00145116	1.14353e-14
Bcl-xL	1	1.08963	2.98685	2.27558	2.29608	4.6246	1.28826	1.6606			Renin 1	0.00151537	4.16423e-14
ADAM15	1641.01	1617.29	3232.77	2548.06	2910.41	4612.83	1915.16	3541.99			Serpina3c	0.00154251	3.48564e-11
IFN-beta	1	2.75679	2.78948	1	1	4.74378	1	1			LTA4H	0.00171308	0.00119618
Podoplanin	242.495	250.689	618.624	582.767	631.206	699.262	652.48	661.143			B7-1	0.00219913	7.29848e-19
ANG-3	59.0878	59.0878	59.0878	59.0878	172.736	155.498	114.58	59.0878			CD200 R1	0.00249333	1.31455e-07
AFP	4452.58	4968.04	2299.93	2517.33	3361.92	1710.74	2604.78	2314.73			OSM R beta	0.00341997	7.36129e-10
H60	1.86592	1.86592	5.29846	7.4021	1.86592	3.11816	1.86592	2.25803			TSP-4	0.00356573	0.000247648
TIMP-4	153.29	174.734	261.014	353.035	119.426	125.72	158.261	160.177			CST7	0.00388313	0.00644359
Cathepsin L	2248.28	2999.53	2480.51	2619.72	5607.89	6619.62	4169.49	4379.11			uPAR	0.00391251	0.000242024
Ephrin-A2	2.06418	2.9109	6.52791	2.12152	1.53503	1.89537	1.96288	2.04618			Netrin-4	0.00413185	0.00162088
IL-5 R alpha	87.4016	130.69	87.4016	87.4016	87.4016	261.65	87.4016	87.4016			Lefty-1	0.00420894	0.376246
BTN1A1	1	2.84305	1.92665	1.52976	5.02099	1	1	1			IL-7 Ra	0.00454951	1.91376e-05
Lipocalin-2	1372.37	1251.85	3802.21	3746.6	1569.49	2391.83	1275.96	1764.98			MDL-1	0.00485427	8.78752e-14
BDNF	1.01321	1	1.40411	1.24466	4.433	5.10081	2.93605	2.34963			S100A1	0.00525942	0.000373807
BAFF R	1	2.20761	4.46227	3.56859	2.40463	5.1507	2.32764	2.18104			FGF-6	0.00530306	0.00458758
Eotaxin	14.8427	15.9975	47.7811	31.0666	25.3778	31.6215	39.9914	47.7135			Prostasin	0.00536621	2.41886e-12
EMMPRIN	4.58478	3.59957	3.14321	8.74559	2.13182	2.13182	2.13182	7.34406			Dectin-2	0.00625931	1.00074e-12
JAM-C	390.807	438.586	438.662	356.116	990.865	1141.52	689.142	783.158			COCO	0.0066593	0.669821
IGFBP-5	1700.39	1812.74	800.467	870.133	2416.42	2243.22	2605.23	2504.7			C1ra	0.00967287	1.97648e-06
Noggin	325.684	354.265	553.579	558.987	869.681	1075.59	718.076	727.104			DR3	0.0106321	1.01261e-07
CD99-L2	308.597	302.226	102.824	141.839	314.61	314.665	343.175	336.735			NgR	0.0108341	1.52955e-06
VE-Cadherin	1	1	1	1	1	5.63801	1	1			CCL6	0.0108422	7.48877e-11
Gremlin	1.16295	1.16295	1.16295	1.16295	1.16295	6.36405	1.16295	1.16295			CD229	0.0110061	0.00321781
Slit2	14.6382	14.6382	14.6382	14.6382	37.4657	52.7149	24.5588	20.7094			Pentraxin 3	0.0125569	1.72301e-14
GDF-3	3.19305	3.19305	13.5985	3.19305	3.19305	11.0336	3.19305	3.19305			Glypican 5	0.0128315	4.04508e-05
CD164	2520.38	3032.99	4577.79	3229.41	8810.98	8658.09	5773.58	5932.84			Nidogen-2	0.0138793	6.83819e-19
ICAM-1	280.843	267.076	609.882	450.631	657.482	599.804	938.5	892.145			Siglec-3	0.0142881	3.62766e-05
AGT	785.607	603.354	1528.93	1646.14	2141.38	1828.52	1258.38	1429.69			Legumain	0.0148434	1.98782e-17
EphB3	5.06707	5.06707	20.6794	5.06707	5.06707	5.06707	5.06707	5.06707			Plexin C1	0.0148803	0.000528078
VEGF-B	4.39267	1.72168	1	1	1	1	6.20126	1			GM-CSF	0.0151429	2.71195e-05
EphA4	15.9592	15.9592	60.5954	24.5013	15.9592	15.9592	15.9592	34.8898			B7-H4	0.0160169	0.00781813
HS6ST3	1.18518	3.38173	3.46296	3.51899	4.89912	6.95576	6.2942	6.46685			MIP-1b	0.0177465	6.26532e-09
MMP-7	1	1	6.28788	5.48902	4.54428	4.11683	1	1			TRAIL R2	0.0184708	0.00011398
IL-31	1.6791	4.27163	5.69577	6.45263	8.79639	4.09118	4.08942	2.75223			FGF-4	0.0192129	0.00183437
Nidogen-2	4589.7	4666.71	2599.82	3025.64	6933.13	7910.58	9183.59	9512.43			Thrombomodulin	0.0195033	4.5249e-09
CPA1	1	2.9021	3.1945	5.51832	2.82511	3.08051	6.34366	1			HS6ST3	0.0195967	8.65531e-06
Meteorin	1	1	6.35768	3.71334	1	1.36117	1	1.92158			IL-1F6	0.0201933	0.0145857
Protocadherin-12	36.3555	14.8812	27.88	51.1918	22.7853	14.5652	56.5303	55.9352			NCAM-1	0.0205419	7.13637e-12
DCC	2.11342	1.3579	1	6.39987	1.86592	1	1	1			CD157	0.0206963	5.63643e-05
GITR L	1.1038	1	1.19124	1.02125	6.42813	4.47743	1.69027	2.29094			TIMP-4	0.0221168	4.23578e-11
RGM-B	11.3462	10.6985	9.36753	8.31625	34.8835	33.3324	25.3686	28.6405			VEGF R2	0.0224262	0.00347816
NTB-A	73.5171	37.9621	68.2504	55.7383	69.0105	149.879	70.1849	37.9621			PDGF R beta	0.0226667	0.0348077
GPV	1.76351	5.91989	7.17659	2.86508	7.56676	2.82909	4.53852	9.72198			IL-3	0.0227204	0.000137888
C1q R1	775.047	1008.9	1414.65	1252.5	2632.47	2742.4	3026.69	2862.87			TLR1	0.023685	0.177949
JNK1	1927.82	671.318	671.318	2634.3	671.318	2519.51	1403.17	2288.39			TREM-1	0.0251906	1.39848e-20
CXCL16	4.88789	6.54228	2.97857	4.433	14.7306	9.27631	9.88863	8.93314			Gas 1	0.025662	6.24368e-20
IL-13	1	1	5.328	1.50533	1	6.95852	2.18766	5.0398			IL-5 R alpha	0.0257494	0.0685075
LAIR1	1	1	1	1.57666	4.47364	7.0403	1.06194	2.80593			EDAR	0.0263051	0.000634966
OPN	1170.39	1241.04	4822.12	4191.22	3401.78	3520.56	1419.07	1324.66			Lungkine	0.0266125	0.00148796
CDCP1	1	1	3.7297	1.3412	7.25633	3.20323	2.46715	2.64394			DNAM-1	0.027242	0.167569
IDS	178.894	240.144	291.593	189.745	512.778	747.314	485.822	588.562			SR-AI	0.0272642	1.34396e-11
VEGF R1	87.4475	123.241	366.984	240.897	146.288	326.761	154.121	263.982			CD59a	0.0275437	1.34676e-11
FDPS	31749.7	29109.5	33121	14536.6	50630.6	60618.7	20547.6	19792.6			Fractalkine	0.0287142	9.0215e-11
PPM1A	286.068	309.672	232.051	184.561	480.953	687.828	775.316	607.558			ART4	0.029149	0.00142539
Glypican 5	1.88386	1	1.13317	7.44736	1	1.11587	1	1			HDAC8	0.0298474	0.000369075
Kirrel2	14.2819	6.13296	18.1265	18.3633	4.51744	6.98477	22.3362	14.4175			IL-12p40	0.0302416	0.00459278
FGF-4	24.1939	79.5325	105.928	106.728	76.0514	86.2147	80.1067	92.9942			SerpinB10	0.0334946	0.00784254
EphB6	47.8403	21.405	53.1635	46.046	56.2915	44.7754	12.3152	24.5455			Cathepsin L	0.0335536	3.87506e-10
PTK6	1	7.60545	1	1	1	1	1	1			VEGF R1	0.0337313	0.000186395
NCAM-1	1938.21	1218.44	2311.12	1457.23	4399.65	5225.03	5256.82	5195.23			FDPS	0.0344169	4.16094e-08
CRELD2	919.006	1001.75	1298.51	936.874	3119.91	4004.45	3213.21	3399.43			FABP4	0.0345591	5.47088e-06
IL-17F	1.02651	1.66845	7.83818	4.52893	1.02651	1.02651	1.02651	1.02651			EphB3	0.0350146	0.00784594
CRP	65.2455	68.0826	289.37	275.714	251.17	273.707	186.598	148.5			Flt-3	0.0355547	0.00806961
IGFBP-6	200.202	163.849	296.037	359.161	424.348	425.825	721.949	622.61			CXCL17	0.036575	0.015901
PAI-1	1.51795	3.3214	10.0445	7.84738	2.75419	5.27994	7.25776	8.16097			Resistin	0.0372749	6.06772e-06
DR3	14.0506	23.9722	56.9405	65.1996	40.0269	40.0198	28.3136	42.9487			4-1BB Ligand	0.0373529	0.00864771
CHST3	16.7901	16.7901	16.7901	16.7901	34.8214	77.8615	16.7901	16.7901			SEMA6A	0.0393651	6.61576e-06
Endoglycan	20.2737	3.76756	12.9966	18.1132	8.16573	9.8924	9.62028	7.63233			SIGNR1	0.0401241	0.000107998
IL-4 R alpha	12.0321	12.0321	12.0321	12.0321	58.0044	12.0321	20.5595	12.0321			Endoglin	0.0412871	1.21047e-10
PIR-B	23.6028	53.9006	20.4031	39.3501	68.0467	25.5796	14.1579	14.1579			FGF R5	0.0423725	0.00402676
RANTES	1.28271	1.26852	4.10089	2.66738	6.30432	6.80961	5.86376	9.48678			VEGF R3	0.0442323	0.0334608
CD117	114.26	110.798	80.77	76.8567	107.892	364.569	89.447	276.722			Matrilin-4	0.0450617	9.69231e-16
TGM2	3695.64	3532.79	1501.34	886.744	3588.95	2841.12	3359.59	4182.52			PF4	0.0455252	1.0344e-08
Plexin C1	70.7173	29.91	130.941	45.8345	123.349	145.652	53.361	54.5899			IGFBP-1	0.0456894	1.21527e-06
METRNL	1596.67	1503.95	327.159	647.629	599.908	771.424	1594.45	1200.19			Osteoactivin	0.045884	8.69449e-13
FCRL5	1	1	1.68468	8.76588	1.41162	1	1	1			Dkk-1	0.0463611	1.362e-05
CMG-2	1	2.85038	8.85598	3.47147	2.53816	4.64315	3.20323	2.84904			VEGF	0.0469136	8.36975e-11
ADAM9	66.884	78.2726	139.434	101.466	251.17	333.59	165.427	199.645			Kallikrein 7	0.0476428	3.17132e-05
CES2	326.704	148.889	544.241	393.601	168.542	167.459	652.141	740.987			CPB1	0.0497493	1.73252e-05
IGF-1	40.2551	40.1908	203.542	197.914	153.317	167.956	97.0537	107.177			SorCS2	0.050738	2.88051e-10
AMICA	1.01112	1.32745	6.08246	9.04392	3.63237	1.92006	1.94547	3.55358			RGM-C	0.0507691	1.52989e-07
Wnt-2b	57.9839	26.9204	10.7615	10.7615	10.7615	19.7602	23.9333	10.7615			LAIR1	0.0520812	4.0687e-05
CCL28	11.7639	11.7639	39.963	63.0999	11.7639	46.2584	11.7639	11.7639			sFRP-3	0.0544199	0.0483889
CEACAM-1	351.811	577.431	1730.13	1276.63	582.869	1772.95	1024.95	1624.03			TNFRH3	0.0546322	0.000961218
IL-1b	18.1962	29.8137	60.6594	51.4729	60.1381	41.6877	95.6702	83.3754			MMP-8	0.0553225	7.38361e-12
Podocalyxin	27.32	18.4709	10.7819	16.8518	4.73284	4.53564	11.0566	6.17138			Neurocan	0.0556216	0.00399184
MGL2	256.736	358.787	451.649	261.423	409.148	904.456	1055.44	1325.12			DAN	0.0562659	4.19391e-10
ACE	9112.25	10366.3	8512.28	8050.27	16149	15973.7	41749.3	39142.9			SELPLG	0.058794	0.0122551
VEGF	57.3738	64.2882	98.5431	43.8567	19.1995	18.0372	56.123	60.8306			VEGF-B	0.0600193	0.10938
FGF-21	2.73796	1.59863	3.04671	3.50413	3.67916	9.62396	1.01356	2.16236			IL-16	0.0602305	6.99318e-20
Periostin	3766.13	4054.04	5720.79	3868.01	19958	18244.5	16872.8	15588.1			MMP-3	0.0620259	2.49972e-14
HAI-2	99.3398	105.503	183.343	33.7033	33.7033	63.0888	78.1628	33.7033			TROP-2	0.0627339	3.66221e-07
IL-21 R	1	1	9.64423	1	1	5.64721	1	1			JNK1	0.0644144	0.692909
SerpinA10	135.736	101.076	545.66	523.482	415.45	506.231	290.58	423.391			TGM2	0.0664802	7.89954e-11
PDGF R alpha	62.7233	64.0961	249.558	165.341	280.453	347.617	283.001	303.068			CD45	0.0665543	4.73843e-07
IFNg	1	2.58942	10.0559	5.36539	3.42216	1.40244	5.87686	3.88887			C5a	0.068134	2.10858e-15
PF4	10425.7	6581.87	36534.2	19144.9	7594.87	7188.87	8053.06	10893			IL-7	0.0684986	7.9291e-08
IL-3	3.10178	10.8289	16.187	11.7949	11.1405	17.287	17.5038	21.8085			IL-1 R7	0.0686475	0.0192153
PDGF-AA	48.651	32.5909	118.822	73.0024	112.477	186.565	81.969	76.5336			Fcg RIIB	0.0689645	2.07187e-14
BMP-6	2.33457	5.76223	10.218	9.56704	1	4.1257	3.80238	1			CDNF	0.0690657	7.09224e-07
ASAHL	547.273	722.2	815.891	567.592	3076.94	2695.27	2400.97	2394.32			IL-23	0.0698928	2.99623e-06
Fas	1.0734	1.05338	4.66078	2.01049	3.71416	10.5274	4.29452	4.30554			IL-1ra	0.0699311	2.97267e-11
CA14	816.316	899.137	1240.83	942.579	287.815	219.747	645.833	638.034			SIRPB1	0.0702015	0.00175086
IL-10 R beta	44.8945	50.6967	8.03015	19.5669	16.8766	19.0461	32.8187	30.6855			CD40L	0.0714583	4.09167e-12
IL-2	26.2276	57.2526	103.04	154.902	83.3023	97.4965	150.797	140.73			IL-4	0.0728367	0.0018428
TNFa	1	3.52761	10.4756	4.27895	1.80305	2.577	6.69409	7.45761			IL-28A	0.074827	0.141067
MIP-1g	78.4101	90.0287	461.882	402.661	261.468	386.755	237.856	249.471			EPCR	0.0755914	2.22506e-06
CD59a	54.2346	38.0365	27.1927	54.5513	48.2141	63.3336	146.059	166.179			CXADR	0.0766998	0.0098972
PlGF-2	1	1	10.9402	10.0196	5.09869	7.22349	2.07695	2.53204			CD14	0.07806	0.000122892
IL-5	1.20305	2.85906	12.1592	9.14713	6.12801	6.01406	11.3548	10.7046			Dectin-1	0.078475	2.49967e-12
NgR	3.53625	1	10.9505	5.03247	3.92202	5.3291	1.76926	1.37718			Serpin F1	0.0790092	1.63726e-06
MCSF	1	1	11.1868	1.47598	1	2.8785	2.9381	3.05865			MIG	0.081033	8.95156e-17
Axl	45.6967	44.6961	57.6883	37.8947	231.204	169.692	169.16	236.248			Mer	0.0825556	4.01138e-09
IL36G	1	1	1	1	1	11.2588	1	1			BAFF	0.0866558	3.47988e-10
Thrombomodulin	10589.6	6901.96	25275.3	29979.8	14888.4	5701.98	34930.7	35021.6			CL-P1	0.0881969	5.57006e-18
Plexin A1	344.789	264.258	310.211	348.706	1075.4	1650.14	954.095	985.893			Trypsin 3	0.0905299	0.0452092
THOP1	12617.5	11330.1	3171.16	4330.8	17993.3	19796.1	12458.9	16597.3			MEPE	0.0908632	6.37553e-08
DNER	15.6852	4.30003	9.89995	8.80318	2.81055	14.5868	5.83054	1.67307			APCS	0.0938919	4.26306e-15
Limitin	10.7513	14.6789	8.69674	12.8206	1.74109	3.70029	16.3276	11.678			LRRC32	0.0978703	4.3239e-05
Mcpt7	32.1974	8.23428	8.23428	58.8384	8.23428	20.0027	8.23428	8.23428			EphA8	0.100046	0.819989
TFPI-2	4.99184	4.99184	4.99184	7.17093	38.0568	13.983	4.99184	4.99184			FCRL5	0.101648	0.000761137
MMP-2	281.479	250.602	1120.14	835.227	1257.73	1643.29	1532.11	1335.51			ADAM15	0.10196	0.000789413
GFR alpha -2	105.135	130.621	109.642	90.6619	582.565	598.971	326.193	261.696			H60	0.102459	1.6201e-05
ASGR1	1.78562	1	12.1455	8.36643	1	1	1	4.28078			Limitin	0.104177	8.97626e-08
IL-33	18.8973	23.4667	13.723	13.4927	96.1909	69.5708	63.367	82.4159			IDS	0.105149	2.41812e-12
SerpinB8	201.812	402.381	338.084	352.974	66.8135	213.19	455.667	339.497			SEMA3C	0.109122	0.00911995
Laminin alpha 4	1630.52	1877.02	2679.9	1941.91	10220	11087.3	6180.54	7608.05			TRAIL	0.109444	1.9884e-06
Frizzled-2	1.59548	1.59548	16.8921	14.1238	4.3852	2.7803	1.59548	1.59548			Eotaxin-2	0.112386	4.48733e-05
Contactin-6	9.82279	46.4636	49.5013	56.5303	74.0744	33.0009	18.9871	18.37			MCSF	0.113165	0.000159431
Oncostatin M	12.9216	6.3513	2.74963	8.08981	4.0903	1.36936	1.22299	1			Galectin-9	0.115882	5.97561e-18
GFR alpha-3	11.6933	18.6132	8.04895	22.4619	51.6003	53.9482	11.6538	6.71679			CD48	0.116145	9.65909e-13
Frizzled-9	17.9221	1.92006	5.20315	20.0027	1.92006	11.2016	1.92006	5.1849			Galectin-7	0.116704	2.51696e-10
CD28	820.718	696.597	523.3	557.63	489.888	112.614	612.109	608.085			PDGF-AA	0.120391	2.49055e-11
HAI-1	13.6975	3.56543	1.76638	1	1	6.75163	1	2.84504			JAM-A	0.120852	1.36649e-10
Nectin-4	6.13296	3.80405	3.06146	1.07448	2.73343	1.70242	2.30637	14.2739			IFNg	0.1217	2.40381e-05
Nope	841.189	950.131	1135.79	952.606	6263.57	6060.67	4073.06	4046.32			MIP-3b	0.123296	0.562691
BMP-9	1	1.6349	5.49352	2.17774	2.4822	14.0454	3.63397	2.28012			TROY	0.123761	6.78086e-08
Marapsin	214.158	413.65	959.406	1634.48	1341.54	1059.66	1575.76	780.445			IL-6	0.125014	4.55212e-12
VCAM-1	535.246	651.01	3006.81	2564.9	3804.18	4092.16	2825.89	2884.79			Neuroplastin	0.125835	2.7661e-08
CD45	184.368	163.335	1255.33	392.44	633.291	730.138	338.849	358.538			TCA-3	0.125906	0.00160013
CD40L	42.4038	58.1784	68.1784	55.2293	190.109	332.375	255.8	294.599			Neprilysin	0.127006	4.17441e-10
LRIG1	1	3.45369	4.96078	14.3828	5.78336	1	1	3.75353			LILRC1	0.129528	0.00168331
Legumain	459.881	586.115	2303.12	2249.45	2687.34	3552.44	2283.24	2482.23			TREM-2	0.129875	2.4748e-11
VSIG4	3.09539	1.9019	2.96137	2.12369	7.22064	14.5382	1	2.60625			Kremen-2	0.133834	0.472594
Mimecan	4.59156	1	1	1	4.81387	14.687	9.97957	2.1199			DSPG3	0.134003	0.0117303
IL-18 BPc	3.46064	8.70515	25.6027	14.829	24.6876	34.2671	11.6363	14.8263			BTLA	0.13416	0.224818
C4.4A	1.93427	4.03765	21.0392	18.2528	22.3605	4.92576	4.21801	3.85005			MCAM	0.134533	0.0218366
Matrilin-3	1	4.15153	1.14318	1.72357	14.9723	11.7573	6.44747	2.0887			TSLP R	0.136546	4.17343e-08
CHST7	38.8843	20.5894	50.6161	50.8312	128.674	15.2009	27.7004	32.5677			AFP	0.137103	5.79777e-05
BMP-7	32.7543	26.8818	42.9792	48.5564	13.8588	17.1199	27.3053	5.18597			Ameloblastin	0.138022	0.475024
KC	1	1	15.1448	5.19026	1.53854	3.07768	2.40345	2.92584			SEMA4C	0.138178	0.653492
MFG-E8	140.386	304.071	400.986	454.877	935.899	1149.66	635.603	497.604			CHST7	0.138677	0.710398
IGSF8	123.651	178.862	203.967	152.304	902.262	1023.53	718.699	769.419			CD28	0.139125	0.0201236
S100A3	1.15547	5.92469	5.02099	16.7408	1.15547	3.87618	1.15547	1.15547			MIP-3a	0.139541	0.39675
IL-2 Ra	1	1.27048	4.3129	4.63045	15.5212	7.43565	1.66983	2.95794			MIP-1a	0.140232	0.000159644
CNDP1	1	1.98142	2.11882	1	4.35821	15.57	5.75638	13.1061			HIN-1	0.140353	0.0247588
CHST4	28.3645	35.4981	43.8567	174.765	20.2001	20.2001	35.0456	32.0883			G-CSF	0.143148	2.39175e-13
Layilin	1	2.88187	8.27759	1	3.94767	15.5901	1.74014	2.5888			IL-10 R beta	0.143219	5.5013e-05
TLR6	1	1.75729	15.616	6.18132	6.92274	8.47417	1	1.40036			Lipocalin-2	0.143373	1.11127e-06
uPAR	1	1.38915	15.7026	1	1.6805	1.54162	1	1			CCL28	0.144477	0.00671792
Frizzled-4	1	1	4.05251	3.98986	1	16.0447	1	3.53154			CHST4	0.144553	0.00361699
CD300b	147.364	109.163	432.008	114.62	48.9703	272.52	98.6294	72.2497			IL-1 R6	0.144768	3.33196e-05
IL-7	1	1	3.3214	2.56586	1	6.95852	14.5086	16.4784			CES1	0.145575	0.0786725
IL-16	3.86183	8.39244	41.7025	19.2767	34.5863	40.1266	26.2276	35.0144			IL-11 R alpha	0.148155	1.70199e-11
IL-17C	1	12.1638	16.8271	8.22788	16.4905	2.63133	1.17234	5.72368			CA14	0.150109	6.56884e-12
IL-9	16.9885	7.46788	3.3289	1	1	10.2472	9.5762	6.56584			Serpin A6	0.153168	7.3111e-05
Nectin-2	52.9949	45.7615	33.9386	34.9707	252.484	314.939	210.865	226.583			MGL2	0.154409	8.46418e-07
MGL1	191.471	303.49	190.009	180.522	907.757	1683.96	590.097	659.883			ICAM-1	0.154694	5.10516e-09
IL-34	1	1	1	1	1	17.7264	1	10.3196			SIRPA	0.158117	0.021909
Arylsulfatase G	82.4159	79.3653	562.394	279.139	469.402	753.041	376.348	438.967			IL-17E	0.159556	0.168223
CD180	53.7961	13.8872	127.089	81.6103	21.8956	129.17	139.775	49.4838			BID	0.162843	0.0717302
Netrin-G2a	5.9187	1.04061	2.42238	18.4103	1.04061	3.69866	3.12316	5.96561			IL-10	0.165167	0.000529735
Galectin-4	1.55753	3.74366	23.5304	10.7799	17.8795	21.3469	9.37292	11.0922			APLP-1	0.16963	4.17361e-16
DSPG3	29.211	29.211	73.2593	29.211	29.211	290.429	80.1067	100.564			Gremlin	0.170103	0.140809
CD157	1.42461	1	18.3901	1.9226	2.71858	3.28115	1	1.694			CD53	0.170142	0.140866
SIGNR1	18.5318	3.82741	5.16991	1.70101	1	1	1	1.84415			A33	0.170144	0.580725
CRACC	46.8518	43.0326	17.3124	60.3185	16.75	164.278	15.8333	108.992			Erythropoietin	0.170272	0.141054
HPGD	33.5832	30.7349	28.4052	58.7141	98.4569	63.0999	291.948	109.757			CD39L3	0.17145	6.44663e-06
EphA8	4.58381	8.14035	33.4875	2.45815	9.13834	2.45815	7.70141	2.45815			CD40	0.171793	2.36596e-15
Osteoadherin	27.3446	49.5364	79.8121	144.135	41.5696	63.4452	282.951	107.797			Flt-3L	0.171876	2.33575e-07
Tie-2	46.5048	13.8846	97.7528	65.4179	54.0244	139.288	114.821	148.267			MBL-2	0.173958	4.50171e-16
RAGE	274.804	169.249	1160.88	1713.41	286.466	320.907	343.414	290.783			MFG-E8	0.174192	1.52776e-06
SIRPB1	2.56648	2.44857	1.42251	1	5.65298	19.21	1.72499	7.59948			FGF-8	0.175472	0.000232928
TARC	1.21875	1.52932	21.6745	6.96542	2.89669	4.76472	2.14869	2.66738			CD27	0.182485	0.0108806
Latexin	666.443	895.867	959.905	652.594	5254.09	6706.22	3463.66	3302.43			Fas L	0.191814	1.97771e-08
B7-H5	2.55291	14.5328	2.55291	35.6502	5.06077	2.55291	8.63143	2.55291			KYNU	0.192324	0.0837542
MBL-2	532.095	733.312	5514.4	5014.75	3388.25	4203.59	1855.02	1806.78			Erythropoietin R	0.194525	0.103961
IL-17E	1.58829	5.37312	9.10677	25.8668	13.7844	5.86376	2.49006	13.4125			Artemin	0.195631	0.141433
Leptin R	21.9075	5.88401	9.19295	9.19472	8.84404	5.99343	1.19771	18.3096			SDC4	0.19645	0.102729
IFNg R1	1.5075	1.73777	7.47081	10.1502	19.34	25.4235	17.7751	11.3655			S100A3	0.197674	0.290024
Dtk	60.8306	107.44	87.6931	87.111	9.23898	29.1587	55.4441	89.0404			ADAM9	0.199036	1.00601e-13
MANF	4.46037	4.46037	28.5534	11.7639	12.2898	57.4548	52.2607	4.46037			Decorin	0.20342	0.00271442
LILRC1	1	1	4.92781	10.7554	4.97525	20.6643	5.8412	4.86142			Periostin	0.206423	1.90093e-12
Fas L	1.18215	1.55	6.34366	3.93141	13.44	6.19752	22.5148	22.7113			THOP1	0.209646	1.78403e-09
TNF RI	12.7561	16.3426	82.4159	42.0592	97.2748	152.783	64.8107	76.5202			BMP-7	0.214489	0.0125343
TWEAK	1	1	1	1	1.00973	21.5101	3.40533	2.97168			BTC	0.215096	0.0782036
Testican 3	1.998	1.998	18.38	32.9479	4.35449	8.14511	23.5432	9.52684			HGF	0.216958	2.38733e-06
OX40	2.9109	1.97935	2.38288	6.39987	32.9185	8.40221	10.0234	16.1157			IL-4 R alpha	0.218048	0.506056
2B4	72.6697	16.5878	155.987	202.093	99.3398	53.2951	50.8762	74.3351			Cystatin B	0.218048	0.506056
IFN-gamma R2	4.8726	8.19915	19.2065	7.96777	65.6485	67.226	36.0269	39.6378			Neuroglycan C	0.218119	0.505966
GDF-9	1	1	1.47255	5.99464	1	22.2716	1	6.68609			Netrin-G2a	0.218435	0.290584
BMPR-II	262.608	292.1	92.0704	159.369	754.349	795.069	1085.14	869.832			CD38	0.218843	3.63452e-07
EphB4	5.18061	4.55101	21.0583	11.9578	35.8924	64.0623	41.9177	41.4076			IL12RB2	0.219454	0.67537
B7-H2	1.05872	1.19352	23.1927	13.1796	7.40938	11.3934	3.10249	3.37642			LAG-3	0.220258	0.7592
Nephrin	1.297	3.5057	26.1993	12.8662	4.4236	11.4666	4.06478	8.12927			Pro-MMP-9	0.222399	2.81333e-20
IL-12p70	1.98245	11.0211	22.6948	17.2301	12.4777	1	1	1.95621			Klotho beta	0.225549	2.76813e-21
CD4	10.7533	10.7533	10.7533	10.7533	19.9409	139.971	10.7533	79.8261			CES2	0.227042	0.000109181
CD39L3	2.09781	3.88802	21.0736	3.00833	37.0085	33.5832	21.6588	20.7094			MCP-1	0.227142	2.57894e-05
bFGF	13.3353	10.3491	45.6482	21.1963	77.3032	138.488	107.158	132.205			Siglec-F	0.227765	0.000651095
gp130	164.651	160.261	198.121	155.281	1006.63	1942.92	1174.86	1123.64			ASAM	0.230759	0.0126633
Erythropoietin R	5.27667	5.27667	77.3168	14.455	19.3259	19.6347	16.7132	5.27667			IL-17	0.230847	0.593839
R-Spondin 4	27.2465	14.8016	104.292	196.574	55.5126	84.8502	135.334	49.196			MadCAM-1	0.236151	0.0223546
Contactin-4	1	7.7498	19.6275	10.5755	24.4307	10.8618	14.0898	10.4617			NCSTN	0.238103	3.26544e-05
Cathepsin H	528.413	542.92	480.536	695.872	226.938	2918.49	238.022	1416.37			Plexin B2	0.245727	0.328562
TIM-4	11.9175	8.30657	98.3191	70.3455	13.6746	19.1296	6.7476	12.3846			TNF RII	0.247449	1.32766e-15
CD27	197.157	32.9361	19.6526	24.6387	14.3057	14.3057	31.4074	23.4795			VLDL R	0.247622	0.000646644
CL-P1	826.864	941.109	512.422	445.882	3615.8	5806.7	4445.64	4761.49			Noggin	0.251755	8.65715e-10
IGFBP-3	40.3696	34.0295	395.245	449.302	364.379	467.044	274.756	236.659			EMMPRIN	0.2523	0.544498
Pentraxin 3	170.344	122.704	899.293	572.142	1675.52	1630.52	1049.42	832.767			4-1BB	0.25352	0.0189892
Eotaxin-2	4.33042	10.8556	71.6177	36.2521	7.48697	20.4551	31.7688	63.3336			CXCL14	0.259577	4.38533e-08
MIP-2	1.16445	1.08674	26.436	1.65185	1.04734	1.48673	1	1.37265			PREP	0.26259	0.222634
Dkk-1	3.45677	7.78779	60.2017	60.2017	4.97422	13.133	18.4406	40.9108			CNDP1	0.262789	0.0211218
Lefty-1	113.484	140.853	249.471	478.787	53.5119	559.473	39.2314	446.347			GDF-7	0.265362	0.10256
IGFBP-2	24.6698	22.8596	334.868	277.108	43.0173	51.4274	49.4576	42.5998			WISP-1	0.266968	0.000125289
MCP-1	2.19319	9.81154	44.2705	34.778	30.0818	29.2843	29.4527	38.6844			CDCP1	0.274165	0.11226
CXADR	31.8711	5.6013	36.2263	5.52397	74.7277	91.6841	12.6848	16.5148			IL-2	0.27464	0.0138812
CT-1	2.92176	1	1	1	2.50217	5.11669	27.7253	4.76472			MIP-1g	0.275979	1.20495e-10
Galectin-2	1	27.9853	14.3429	6.42813	2.3958	3.58763	4.99184	1			IL-3 Rb	0.282347	0.000580789
TIGIT	38.506	577.731	238.977	76.4396	38.506	144.336	160.596	38.506			Transferrin	0.285343	0.00905606
Lymphotoxin beta R	14.649	16.9355	5.82463	9.39631	74.4657	57.5258	99.1487	89.7924			Klrb1a	0.288728	0.496316
SELPLG	8.62976	4.27803	76.5336	19.4036	19.5526	18.3834	18.8801	9.00743			IL-27 Ra	0.299729	2.33076e-05
Fractalkine	1	1.30937	17.5874	28.5329	8.06307	11.6035	10.4201	15.5872			aFGF	0.30131	0.222529
UCHL1	25878.1	23713.8	4087.2	2904.36	35578.3	42900.8	27477.2	38684.4			PlGF-2	0.301513	6.35127e-13
Clusterin	576.93	449.693	6064.87	5355.22	5686.19	6678.39	4948.27	3753.1			MD-1	0.303282	0.00274666
FGF-6	1	5.39414	5.33349	10.4161	5.49464	21.4283	12.7014	28.6817			Contactin-6	0.304367	0.000767116
OX40 Ligand	1.11257	1.11257	21.4945	30.779	9.34958	21.8481	6.83265	5.1849			CNTN1	0.308817	0.000106075
MDL-1	115.566	119.802	1760.7	531.634	345.209	405.609	256.736	237.36			KC	0.312974	8.90992e-12
CPB1	1	1	29.4897	3.39313	1	1	1	1			CT-1	0.31344	0.0238659
FCER2	1	3.87871	1	1	1.94803	14.8235	25.918	29.8939			Mcpt7	0.315178	0.292819
TSLP R	9.47588	12.438	37.519	22.7154	161.354	71.7437	94.1413	81.4816			GDF-5	0.317012	8.15461e-07
CD90	1	2.15633	1.56552	1.49407	1.60043	30.206	1.16183	23.6327			IL-13	0.318307	0.167345
HN1	1.45675	1.3327	2.5671	1	28.8209	30.298	9.7704	10.4617			CD6	0.318586	3.76772e-05
Gas 1	133.643	96.2078	47.1012	34.7718	493.817	567.691	567.592	487.427			TWEAK R	0.318644	1.38909e-15
Neurocan	1	1.42209	1.19809	2.20817	4.65882	31.1612	2.74314	4.68634			C1QBP	0.326843	0.00281846
BID	17.4462	11.0587	193.955	11.0587	11.0587	11.0587	11.0587	33.2136			EphA1	0.327287	0.409841
IL-10	4.30462	16.436	55.6793	74.5704	35.0581	62.7013	86.1845	74.938			MEP1A	0.327287	0.409841
EGF	3.32965	3.93911	49.6416	9.19825	5.69113	14.6843	23.2137	70.494			SLAM	0.327287	0.409841
LIX	1.14206	1	32.1514	9.34599	1.39994	4.63631	7.06123	10.8803			VE-Cadherin	0.327287	0.409841
Prolactin	1.05694	1.59323	32.1572	7.44443	1.48544	2.19043	1	1.694			IL36G	0.327287	0.409841
BLC	10.1734	4.015	82.72	32.7017	16.6091	15.3986	18.1232	8.7001			PVR	0.327287	0.409841
OSM R beta	75.4529	59.38	41.7396	66.5203	14.0741	3.57255	49.005	19.7171			Kremen-1	0.327287	0.409841
MIG	1	1.22299	11.7242	6.00192	13.8872	32.4689	15.3901	20.0975			SP-D	0.327287	0.409841
PD-1	18.6438	13.7179	4.65489	12.5081	89.2278	93.993	69.632	55.5028			CD7	0.327287	0.409841
MCP-5	1	1.47041	25.0191	32.895	3.92202	23.7525	2.83108	8.79809			Tpo R	0.327287	0.409841
Lungkine	860.078	860.078	1297.83	860.078	860.078	15288.5	860.078	860.078			PTK6	0.327287	0.409841
Shh-N	1	1	2.69929	1.66198	1	34.5308	1	1			DcTRAIL R2	0.327287	0.409841
Galectin-9	17.341	26.7709	20.3439	17.9549	311.346	327.5	161.354	209.11			EG-VEGF	0.327287	0.409841
TROY	3.27967	16.3336	17.7686	8.53511	51.7738	75.998	46.6201	51.6277			Mcpt6	0.327287	0.409841
Follistatin	72.6825	52.233	126.204	126.204	774.778	958.906	525.121	407.587			Ephrin-B2	0.327287	0.409841
IL-1 R7	6.45392	104.602	134.792	131.583	113.921	80.997	59.8633	79.7142			CD2F-10	0.327287	0.409841
MIP-1a	1	1.59863	6.58816	1	3.01458	7.0417	35.682	8.66487			THPO	0.327287	0.409841
DAN	1	1	20.0938	35.9563	1.5865	7.25776	2.63322	1.56152			JAM-B	0.327287	0.409841
ARSA	25.3869	23.4795	124.932	216.143	58.1784	396.897	275.235	20.2811			MFI2	0.327287	0.409841
SMOC-1	17.6616	17.6616	17.6616	17.6616	348.403	343.474	114.58	95.3024			FGF-21	0.32834	0.0463554
GDF-8 Propeptide	52.0489	57.1316	162.994	117.727	26.9011	36.1232	7.74374	18.0273			Prolactin	0.330494	1.02969e-09
Wnt-8a	19.0322	4.86142	71.7689	32.4631	26.0068	73.4139	109.221	66.6609			B7-H5	0.331758	0.721597
CD200R4	36.8049	32.9832	1	1.40661	4.015	2.7025	17.427	19.2802			CTLA4	0.334449	4.42456e-09
PILR-beta	2.50399	1.62989	49.057	22.7318	7.6473	7.78626	2.54799	5.48115			Matrilin-2	0.339692	3.5717e-11
MEP1B	1.05765	1.05765	38.1788	37.1801	13.4826	7.58608	2.40581	4.30095			METRNL	0.340413	1.26043e-05
TGFb1	5.53868	5.53868	28.8519	126.182	5.53868	5.53868	5.53868	5.53868			C4.4A	0.344243	0.000612503
TGF-beta RI	11.7374	10.6217	4.6598	1	35.9307	37.9081	9.78534	20.6381			IFN-beta	0.347069	0.59888
TNFb	320.795	158.565	3131.29	2269.43	402.102	477.873	337.849	490.825			Plexin A1	0.347793	6.28592e-13
KYNU	1	4.71103	1	38.3693	1	1	25.2455	13.5859			Bcl-xL	0.35118	0.00347891
DLL1	3.78328	3.78328	27.4627	26.3127	78.5065	94.1248	55.3463	42.9031			MMP-2	0.351273	1.63683e-14
IL-15 R alpha	1	1.1133	3.05935	1.91804	20.1928	38.8705	2.41942	2.79934			Follistatin	0.352511	8.26286e-16
RGM-A	24.5455	27.5121	509.14	212.597	118.822	337.321	351.872	454.877			CD200	0.353737	0.0187358
ADAMTS1	1	1	39.963	1.92462	1	3.83495	1	3.79407			IL-18 BPc	0.355646	0.000287245
NGF R	27.4627	25.7506	4.66078	6.04085	119.301	103.365	60.8735	98.8022			CD39	0.35695	0.00118682
CFVII	127.645	255.355	436.685	441.796	429.166	2754.79	1013.64	2221.93			LIMPII	0.357129	2.34211e-07
CD48	37.6796	93.1409	399.317	265.409	728.619	848.37	446.424	529.975			IL-1 RI	0.360941	0.577998
Siglec-3	1	1.28667	43.3773	2.10426	6.43071	5.9367	1.59773	2.39286			IGSF8	0.361274	1.97333e-16
Gas 6	13.4075	18.0207	58.0658	25.9087	169.249	319.904	193.685	192.642			GDF-8 Propeptide	0.361794	1.07216e-06
GITR	1	1	2.59814	1	44.3883	30.812	22.6128	39.9559			VEGF-D	0.362851	0.00434904
GPVI	2.19043	10.3766	24.8394	13.0695	12.7776	71.8825	19.6741	51.9754			FSTL1	0.364176	2.05347e-09
G-CSF	1	1	44.8071	17.7394	1	1	1.98194	2.2507			L-Selectin	0.368176	8.40319e-17
CD39	410.287	168.043	3873.38	2692.47	2166.4	2343.8	387.899	195.55			TSC22D1	0.368581	4.19247e-08
TSP-2	3.52447	3.31392	48.5908	7.14407	48.2312	98.1644	8.70683	17.3124			SerpinB8	0.370215	0.23702
Netrin-1	887.668	337.556	84.4939	688.067	559.764	37.4657	103.982	623.259			BAFF R	0.3714	0.164642
GM-CSF	1.44189	13.2018	30.8451	25.0823	7.35564	30.098	55.5028	43.5159			Lymphotactin	0.371422	0.0976609
Serpin A6	1504.47	356.86	8283.79	5054.02	2482.23	3188.8	1364.53	1438.4			OPG	0.372032	3.03375e-14
4-1BB	43.0021	2.43545	3.3492	1.40994	1.40994	55.1125	1.40994	9.91318			Neurturin	0.379951	0.43986
ANGPTL3	1	1	45.7615	8.13244	1	10.7676	1	1			Frizzled-9	0.381883	0.442434
Fcg RIIB	146.953	329.785	276.53	239.726	2409.3	3482.33	2933.2	2908.39			CD99-L2	0.383624	2.73461e-09
Matrilin-4	2.72309	3.44289	1.68096	1.40702	55.8367	28.0456	46.5212	30.7679			CRP	0.386903	3.54727e-18
CNTN1	48.9098	8.59977	3.15544	5.04922	4.37215	97.4623	93.7957	79.6024			CRISP-4	0.388922	1.06154e-13
FGF-23	29.6858	8.28724	109.297	106.579	3.62996	24.5146	43.1472	11.3805			GITR L	0.391192	1.86271e-11
DNAM-1	11.2525	3.33115	18.5555	9.89995	3.36808	102.411	5.22468	28.0456			R-Spondin 1	0.391638	0.445951
FGF R4	1	1	1.92868	1	1.72924	47.2765	14.917	2.73925			SCF	0.392524	0.000342102
B7-H4	1600.82	1889.1	250.907	240.311	255.978	5907.19	1080.45	3574.68			CNTF	0.394202	0.395772
TWEAK R	262.974	181.69	2114.82	1821.88	3007.86	4478.9	1750.65	1311.18			NOV	0.398529	8.77279e-14
Ryk	6.94612	5.43081	148.526	157.134	108.289	104.019	48.3679	107.929			OX40 Ligand	0.399541	2.98968e-06
Cadherin-4	8.62642	30.779	139.24	195.005	154.067	237.36	75.5723	37.5658			IL-3 R alpha	0.399877	1.18142e-05
sFRP-2	41.8434	106.077	597.725	81.239	614.984	170.463	23.7053	28.692			TIM-1	0.40025	2.41478e-07
Ret	46.6697	46.6697	46.6697	46.6697	67.1669	1191.07	46.6697	46.6697			VSIG4	0.401354	6.53821e-05
IL-22 R alpha 1	379.499	506.847	46.4389	466.558	113.563	1190.03	62.9003	850.876			DcTRAIL R1	0.407808	9.08191e-09
TRAIL	1	2.08496	49.1004	33.6792	14.6952	49.791	5.49352	12.3313			HAI-2	0.413179	0.720165
PD-L2	14.4389	20.8832	101.786	294.907	18.1265	10.5915	76.8432	221.128			Mimecan	0.414818	0.0491771
Dectin-2	1.40119	1.87338	7.6984	4.87566	22.015	61.0561	3.7207	8.44303			FGF R4	0.417792	0.00115428
SerpinB10	2.16565	1	50.9121	4.23341	7.19361	12.2461	6.01163	1			ERBB2	0.419446	2.12415e-05
MEPE	96.3089	102.232	26.8238	30.206	2.96206	13.5279	29.8244	28.2274			Angiogenin	0.421958	0.000687403
IGFBP-1	1.15062	3.14178	55.3854	48.5307	2.86375	6.68343	2.18325	9.47588			CA9	0.428271	2.09403e-06
MDC	1.56952	4.38333	61.966	33.9507	66.4735	34.0842	10.43	7.22776			LIF	0.429186	0.464253
MSP R	4.14528	4.96698	11.2546	22.0949	106.784	134.486	125.063	106.337			JAM-C	0.429564	2.40145e-12
PDGF R beta	83.3754	38.2671	2.18656	32.0253	2.18656	18.3968	4.37681	21.4322			LRIG1	0.432096	0.216977
CD160	39.2384	86.1543	736.756	715.464	170.909	26.4741	26.4741	26.4741			DCC	0.435312	0.191877
L-Selectin	74.7934	107.835	2086.77	1310.04	413.075	571.646	330.531	364.822			ANG-3	0.436854	0.020403
SEMA6A	8620.66	10711.4	23161.4	47043.9	10188.2	1700.1	16188.3	5963.77			Dkk-2	0.440699	0.254176
FGF-8	1	2.49006	25.7599	54.3592	21.3043	29.5638	9.93022	17.5263			CD160	0.440996	4.82013e-06
CST7	1	1	1	1.84415	1	56.2122	1	2.63259			Olfactomedin-1	0.457187	9.86161e-09
CD6	1	2.12694	1	1	31	56.7801	4.13104	8.03641			ASAHL	0.458656	1.23406e-14
WISP-1	8.83381	20.9896	67.9749	37.0151	156.75	283.69	27.89	59.1607			2B4	0.461907	0.145618
Tryptase e	1	1	57.4042	57.2829	2.35951	42.9183	6.6	17.3378			BMP-5	0.465836	4.27196e-10
LDL R	144.361	32.8715	994.136	836.096	173.641	429.017	328.127	481.204			MSP R	0.466188	5.25916e-08
FCRN	2.40287	8.81508	33.8479	67.1197	81.5245	16.8147	39.6801	99.5835			S100A9	0.466651	1.01487e-11
CCL6	68.7079	168.454	2103.48	1780.34	363.367	848.223	614.451	763.7			CD74	0.469301	3.9378e-09
CA12	2.21652	10.2045	96.5453	55.1514	94.9027	54.7829	44.4671	29.6858			TIGIT	0.470769	0.671027
NKp46	3.594	5.99828	96.9688	53.5214	120.495	138.706	90.6937	95.5029			TGFb1	0.471538	0.00698456
Kallikrein 7	7.57567	2.31039	97.4282	53.0323	5.04503	2.23104	8.39081	2.80923			IL-10 R alpha	0.472313	0.0110531
VEGF R3	55.6695	23.3948	12.6162	9.37831	22.7277	42.6149	1	61.2283			PAI-1	0.47248	0.0790322
CXCL17	26.2324	33.5353	27.0222	11.402	57.1618	78.5754	1.47041	68.9499			PILR-alpha	0.473827	5.44012e-12
Frizzled-1	10.8023	28.5022	387.158	179.957	148.941	87.3556	96.9348	58.8073			IGFBP-L1	0.473966	0.704449
TLR1	127.489	58.1887	67.1197	711.996	20.5259	640.475	20.5259	47.798			Epigen	0.480008	0.486211
Epimorphin	2.41231	7.04588	63.0666	18.4137	79.7421	113.742	34.5555	44.0358			MANF	0.484838	0.241723
SEMA3C	3591.44	2258.83	615.732	998.283	105.614	936.386	966.589	1766.2			CNTN2	0.48818	0.0608012
Activin A	1	1	66.4502	5.80809	1.85304	2.11018	1	1			Epiregulin	0.490393	0.490331
Leptin	1	1.12469	24.1764	24.8081	32.8129	67.0725	33.2611	13.6772			FCRN	0.49248	0.000945039
Fetuin A	1238.03	1408.78	38125.3	42339.5	17263.2	19530.3	11114.2	7296.82			Cadherin-4	0.493554	0.00350587
ERBB2	1.43513	1.43513	1.43513	1.43513	23.8599	82.387	8.48567	8.77943			IL-12 R beta 1	0.50035	0.000269868
C5a	3.64845	3.2098	143.232	110.72	56.4108	45.9401	37.9216	26.2938			Leptin R	0.501704	0.243913
CA9	1	5.48789	27.9602	22.2676	43.2238	69.4731	10.6277	5.91031			GITR	0.501909	1.61328e-14
APLP-1	1	2.18215	70.3455	51.1918	33.5353	43.7557	19.9772	25.0281			KLRC1	0.505342	0.248077
VNN1	21.3701	37.1471	274.04	514.204	411.428	813.488	281.43	396.139			Ephrin-A2	0.507538	0.132524
TIM-3	261.878	434.416	829.019	852.649	22.4091	22.4091	22.4091	22.4091			ICAM-5	0.51251	0.118993
Olfactomedin-1	1	1.23923	72.1355	60.9379	30.0872	60.895	12.924	2.15743			TNFb	0.513404	6.35566e-09
IGF-II	5.20422	6.02866	12.5128	9.31913	220.13	228.842	46.5707	49.8702			E-selectin	0.517469	2.679e-13
Dectin-1	1	1	31.8313	5.16991	64.4354	73.1307	60.9701	69.3267			CD5	0.51762	0.131983
CD40	16.9542	31.6271	43.4928	32.4168	493.388	668.528	286.766	323.708			CD34	0.518512	5.51606e-10
NCSTN	81.9402	233.55	81.9402	81.9402	2596.67	3134	235.796	569.368			MESDC2	0.519546	0.00191992
SIRPA	1	10.8044	29.1953	27.2759	2.97031	29.771	75.9314	46.2175			AMICA	0.521143	0.000219594
IL-6	1	2.56648	76.1182	19.8323	4.47554	2.88119	4.19275	5.23224			P-Cadherin	0.526892	1.35135e-12
Tissue Factor	93.7465	475.06	1269.34	105.429	636.597	3377.69	3713.62	3531.56			IGFBP-2	0.527861	2.0714e-15
Siglec-2	7.09763	1	10.2375	77.725	23.8685	23.2347	17.9681	7.3513			PD-L2	0.530301	0.0609034
Siglec-E	15.3674	20.1781	650.784	157.463	153.45	102.752	64.9934	45.7615			Galectin-2	0.532171	0.269927
MD-1	20.6456	20.6456	114.881	20.6456	52.1501	874.522	113.603	221.977			CLEC4F	0.53283	0.215637
EpCAM	1	1.61353	2.11234	1.26812	1.6267	80.685	1.85898	53.9387			EphA6	0.532869	0.21562
KLRC1	64.8791	2.66865	68.8167	3.68646	1.86295	117.111	73.5946	85.4474			IL-22	0.533069	0.215529
IL-27 Ra	1.55974	1.55974	18.956	104.731	1.55974	1.55974	1.55974	1.55974			CD27L	0.533069	0.215529
E-Cadherin	1	1.1848	84.5532	68.0945	6.5606	27.1	8.4071	10.426			ICOS	0.533069	0.506056
IL-10 R alpha	51.0924	84.6274	1	1	6.83129	5.46881	43.6627	3.4979			Cystatin C	0.533386	2.21844e-05
aFGF	21.9751	155.39	998.11	194.192	47.7051	651.914	177.837	156.423			HN1	0.534213	6.27084e-09
HGF	2.05675	2.05675	136.974	9.50315	87.2638	104.456	6.89123	13.4			Wnt-2b	0.536296	0.130796
DcTRAIL R1	128.899	209.183	1095.36	322.361	5909.24	5340.39	5468.72	4677.24			S100A6	0.536311	6.75793e-06
TNF RII	1.35177	2.59253	74.6884	38.9881	58.353	107.046	50.5268	63.1888			MDC	0.539463	1.5599e-05
Siglec-F	15.2459	49.5364	440.417	353.711	210.095	750.172	369.415	403.361			CHST3	0.540245	0.0519597
LRRC32	35.8157	105.595	132.644	749.132	14.8675	14.8675	14.8675	14.8675			Activin RIB	0.543161	0.275597
IL-1F6	11.1089	60.7557	249.341	604.088	75.2413	441.873	26.964	114.42			Axl	0.544807	1.30262e-07
OPG	1.49191	1.67957	125.808	86.8214	97.0027	79.8962	60.4887	53.8816			AR	0.545535	0.510299
IL-3 R alpha	1	1	1	1.80208	18.586	101.058	13.2116	6.10335			BMPR-II	0.559219	4.0162e-07
B7-2	2.89062	4.73582	3.23174	11.4407	9.67934	134.862	1.66106	32.9009			IL-17 RD	0.564946	0.0106272
Cerberus 1	1	8.98145	1.61852	5.03247	2.71085	101.733	1	29.8404			Granzyme B	0.565196	4.96828e-16
CHRDL2	40.6863	27.1098	46.8518	27.1098	27.1098	1457.73	27.1098	256.691			BTN1A1	0.565976	0.513853
MMP-3	1	1	107.571	92.3773	1	8.15303	1	1			gp130	0.567099	1.91714e-11
E-selectin	4.26068	7.50906	292.812	147.441	43.5237	79.9242	19.5099	19.6669			Frizzled-1	0.567305	0.000421499
IL-1 R6	2.0679	28.9555	171.386	148.837	141.988	149.123	118.905	131.17			Wnt-8a	0.56995	0.157722
CHL-1	51.7464	26.2465	142.958	240.52	32.6142	1550.02	40.6718	819.58			PD-1	0.573334	2.93108e-09
IL-12 R beta 1	128.607	18.0735	1.21606	2.90142	1.21606	1.21606	1.21606	1.21606			BMP-9	0.575394	0.0830187
FGF R3	97.8898	3.8224	24.0285	287.465	9.83592	24.5367	72.3386	194.429			AGT	0.576155	4.65588e-07
Matrilin-2	463.65	327.5	1018.4	598.971	19823.5	20697.7	12398.5	10560.3			Nephrin	0.576744	0.271768
LIMPII	13.0038	4.33504	151.879	92.9291	258.889	351.688	190.905	176.663			IL-15 R alpha	0.57827	1.20875e-08
CES1	209.401	5.10186	402.381	336.209	16.5878	126.182	238.727	26.3601			FGF-23	0.582406	0.000671216
C1QBP	5.35217	38.9327	101.964	23.1885	72.237	428.719	268.801	235.345			TNF RI	0.582723	1.93077e-14
PILR-alpha	10.6803	25.6904	793.966	341.272	214.605	299.35	120.938	146.851			sFRP-2	0.58484	0.282079
TGF-beta RII	1	1	2.72115	1	128.427	136.878	10.3373	7.53121			TCAM-1	0.585851	0.70283
ST6GALNAC2	4.03765	5.40079	13.6543	23.8212	5.38307	180.019	350.407	24.6742			CD164	0.587319	1.43844e-10
MIP-1b	1	1	139.775	9.99862	2.21039	2.60813	3.38629	4.28352			CD180	0.590304	0.253753
TIM-1	23.0422	26.2135	1746.1	1552.71	93.7793	263.707	39.0714	51.3276			TGF-beta RII	0.591004	1.76481e-07
IL-1 R4	1	1	1	1	1	25.0823	148.733	14.8098			IGF-1	0.592777	2.87615e-13
FAM3C	1.63353	3.41221	17.1765	6.24131	1.63353	75.2545	196.232	8.14986			GFR alpha-3	0.593817	0.0578365
BMP-5	1	2.84504	149.461	56.1824	2.25239	1	1	1			FGF R3	0.595429	0.0623444
CD200 R1	632.522	1285.74	118.015	118.015	323.708	6295.13	4375.31	9054.01			TFPI-2	0.595617	0.00755204
Endocan	1.64497	1.56241	194.87	204.145	2.76461	87.6163	35.6439	29.3632			LOX-1	0.596256	1.01293e-11
HDAC8	4.21711	63.2556	69.4975	229.68	418.056	389.722	189.943	341.806			ANG-2	0.599594	5.62493e-05
IL-11 R alpha	1	1	1	1	98.6467	160.233	13.2067	39.7506			ADAMTS1	0.600061	0.0448306
SR-AI	6.4578	25.9133	127.133	78.1628	297.585	601.054	84.9842	97.3941			6Ckine	0.60088	0.140319
S100A1	383.743	306.352	7.67131	267.495	75.958	258.889	580.849	702.058			IL-23 R	0.602508	0.744742
ART4	43.6009	43.6009	43.6009	43.6009	43.6009	3618.31	322.137	235.427			SDF-1a	0.603816	1.33931e-09
B7-H3	1.99022	1.31458	6.10951	4.13548	177.403	187.576	59.7579	64.2316			Relaxin-1	0.603862	0.0982663
BAFF	12.5785	3.10605	334.403	91.9414	16.6611	24.5057	5.94753	11.7617			Clusterin	0.606332	1.19447e-07
CD69	26.7468	5.44419	18.1	18.8594	291.643	534.503	100.318	250.166			Fas	0.607698	1.31793e-06
TROP-2	5.72251	3.24275	3.24275	3.24275	19.189	352.79	3.24275	3.24275			TSLP	0.608829	0.375012
TSC22D1	3.44598	3.93312	2.23609	3.02852	213.897	276.194	74.1656	185.593			Nectin-2	0.61362	1.70543e-15
Chemerin	12.9143	16.1276	1190.45	1228.41	297.896	548.033	514.025	251.826			Adiponectin	0.614999	0.000849669
TACI	1	14.6517	64.3221	33.2552	103.221	115.062	2.44857	177.682			Layilin	0.619858	0.0471064
APCS	57.6476	246.451	5514.4	4634.47	1985.48	2393.9	1557.29	958.574			IFNg R1	0.620112	7.01287e-13
IL-1 RI	6.99584	139.118	354.757	5.68534	151.932	195.856	9.60741	639.476			VCAM-1	0.620289	2.24037e-16
MCAM	279.82	109.718	8556.66	2440.41	795.897	482.292	10652.2	1220.55			EphB6	0.621923	0.023425
Plexin B2	2451.44	82.8216	36.9624	154.525	3722.65	244.827	313.573	347.014			NTB-A	0.623275	0.493684
TRAIL R2	557.05	604.507	5.06707	136.926	32.1974	123.306	278.8	181.342			IFNAR1	0.623962	0.109838
Prss34	15.9651	10.6661	4.96698	4.87667	1	1	175.069	198.743			IL-17 RA	0.624154	0.647461
GDF-11	6.99446	11.8549	439.424	499.508	110.103	172.465	9.70899	3.98986			Galectin-3	0.625871	0.0131303
EDAR	11.4645	34.7408	1088.92	1161.69	10.428	501.159	34.0174	74.6622			SerpinA10	0.632185	2.18464e-08
PCSK9	1	1	203.967	146.212	1	7.96156	3.32665	1			ST6GALNAC2	0.633644	0.102422
FSTL1	4.46227	9.93969	182.419	205.679	494.245	574.83	313.791	371.927			Endoglycan	0.641027	0.926098
FOLR1	5.10821	1.49018	3.59002	6.73285	158.399	271.999	80.2897	96.0563			IGFBP-6	0.64188	3.96039e-10
Syndecan-1	8.41525	8.41525	19.5669	8.41525	630.33	1045.79	41.8954	79.115			PILR-beta	0.643127	3.31981e-07
IL-3 Rb	231.688	21.8006	1	1	1	1	3.69215	2.50582			PCSK9	0.644048	1.92285e-13
CD34	1	3.62996	222.402	238.312	4.56932	1	3.15112	1			Galectin-4	0.646264	1.31455e-10
CLEC9a	1	1.60855	1	1	1.73492	246.494	1	185.076			TNFa	0.650868	0.00158353
Progranulin	1	5.31924	146.672	49.3353	139.532	249.862	71.6933	64.13			BDNF	0.651326	1.14188e-10
CNTN2	1	10.6398	6.16641	1	7.27351	256.87	133.294	31.1724			BCHE	0.652828	2.60976e-06
Osteoactivin	26.7276	198.121	533.946	308.544	3006.29	3610.17	1131.27	1004.19			EphB2	0.653719	0.0217692
LTA4H	30.423	15.2037	259.881	9.96436	100.055	2.15196	1	1			CD99	0.654871	6.77402e-12
CRISP-4	1.88486	5.53642	1	1.45717	275.666	112.339	211.821	83.0252			Mcpt1	0.654989	0.482614
C1ra	16.5117	179.612	2566.24	2261.97	789.159	2387.68	235.304	668.296			Ryk	0.656007	3.00552e-06
CNTF	68.9014	1	164.593	119.176	3.15904	295.317	249.819	4.29452			Protocadherin-12	0.656448	0.221673
Klotho beta	1	1	298.311	152.729	1	1.26381	1	1			NGF R	0.656596	4.00882e-07
P-Cadherin	1	1.49969	131.882	52.687	153.37	298.518	29.3106	16.4784			Lymphotoxin beta R	0.656791	9.7989e-14
CD74	1	1	27.9702	27.7901	160.177	305.024	106.225	157.271			TARC	0.658733	3.02744e-05
CXCL14	2.29951	9.03	520.763	322.081	58.828	115.465	58.9214	74.0744			CRELD1	0.660929	1.6679e-06
4-1BB Ligand	4.84114	1	17.029	83.0543	8.3405	315.432	5.16777	17.0791			ACE-2	0.663452	1.32136e-05
IL-1 RII	5.04294	31.2505	609.776	39.2872	25.9273	956.415	588.971	93.5988			Osteoadherin	0.663524	0.0208758
CD2	1	1	1	1	1	358.102	1	59.6737			Marapsin	0.664153	2.59089e-07
FGF R5	96.0731	47.0595	6.18506	569.467	235.673	868.776	1084.96	1302.79			Podocalyxin	0.670204	0.0159619
Ephrin-A4	325.74	530.435	2251.4	5733.69	325.74	60597.7	325.74	2781.66			GFR alpha -2	0.670952	2.61075e-12
Lymphotactin	775.181	23.6412	84.761	276.434	533.946	191.405	3.03411	652.82			Kirrel2	0.671905	0.319961
LOX-1	1	2.77637	385.011	106.151	6.99584	10.8721	4.99288	11.5381			Progranulin	0.671918	2.63308e-08
NOV	5.9151	13.2338	178.831	188.263	978.567	1359.81	1056.91	739.061			IL-20	0.674136	0.00853806
FCRL1	1	52.3993	27.9301	35.9307	28.5226	413.004	27.5665	260.606			PDGF R alpha	0.682198	4.95775e-15
TREM-1	1	1	419.511	97.3259	1	11.7176	1.14987	3.00624			IL-17C	0.690441	0.337122
Dkk-2	9.00743	431.933	213.116	184.658	153.076	6.53836	1	33.6792			OPN	0.699724	1.55739e-12
IL-15	1	3.4145	436.989	75.0697	1.90795	15.0166	166.266	121.594			SMOC-1	0.702684	8.01376e-15
IL-7 Ra	1	5.79748	345.81	442.257	11.0461	401.753	7.96933	45.7129			IL-12p70	0.703893	3.80473e-05
IL-2 Rg	1	21.0277	56.9104	19.1506	22.5965	17.5327	445.959	97.6673			LDL R	0.705379	4.00805e-07
GDF-5	4.82194	14.7661	1	2.47919	452.434	353.342	46.283	92.669			Siglec-1	0.706333	1.83998e-08
SorCS2	175.681	184.754	130.371	11.4839	2867.34	2946.96	1249.9	1232.68			DNER	0.712845	0.64045
IL-23	16.4179	173.007	486.751	238.769	462.685	1	1	1			Oncostatin M	0.714472	0.0781217
CD47	3.14968	2.97512	537.947	331.164	502.815	970.789	235.878	245.381			Podoplanin	0.717696	1.94303e-11
Serpina3c	9.31377	13.6492	1	16.7962	378.446	509.936	93.4678	249.081			RANK	0.718519	0.198349
IP-10	4.29269	1	1	26.0958	2.55168	523.573	1	89.3843			IL-5	0.724709	4.68068e-06
Renin 1	2.33168	7.91355	895.556	721.824	47.798	367.559	129.328	137.933			CPM	0.7261	0.00545681
MMP-8	2.44618	1	580.849	242.453	7.53416	1	1.10125	2.48582			FOLR1	0.726151	7.74491e-12
ANG-2	1	1	192.542	591.224	121.34	608.296	24.0372	6.55012			DLL4	0.728123	6.57698e-11
TremL1	12.0864	1	609.565	15.7548	158.925	181.373	169.751	126.845			RGM-A	0.73032	0.000136973
B7-1	1	1.78176	718.949	633.51	80.6709	478.205	142.46	146.902			EGF	0.730776	0.000609186
Pro-MMP-9	53.0885	47.908	17635.2	12149.7	343.235	679.051	361.415	538.227			Galectin-1	0.734999	1.78136e-10
IL-1ra	8.50871	4.23613	1915.49	304.759	237.856	338.908	78.9486	86.2147			B7-H3	0.739735	7.75158e-09
COCO	28.9192	26.766	9.5762	40.7224	2.97719	743.434	1	75.2545			STC-2	0.740043	0.704471
Granzyme B	1	1	4.91858	1.52275	334.926	770.622	134.627	228.643			Frizzled-2	0.741582	0.00808695
Siglec-1	1	1.04592	52.1501	380.027	796.726	253.188	323.708	71.4292			BMP-6	0.745434	0.344373
CD229	13.9182	40.2694	150.902	140.681	405.609	6017.76	40.8455	2464.22			HAI-1	0.748211	0.148033
Netrin-4	21.2194	16.1187	295.42	1183.04	116.112	7746.42	133.434	4919.2			OX40	0.750395	0.000270478
DLL4	36.2069	72.237	17834.9	13626.7	5835.95	6659.89	2036.73	1906.21			Gas 6	0.751971	1.05665e-16
VLDL R	327.557	164.708	8157	5354.29	404.343	464.94	174.065	15.156			PIR-B	0.753461	0.250981
Galectin-7	351.505	251.738	1051.61	365.648	1	364.252	10.2239	1			bFGF	0.757715	2.68976e-10
CD14	1	1.99696	158.814	1059.85	6.28031	618.088	24.9561	3.62595			Latexin	0.758341	1.50859e-15
Serpin F1	331.106	45.9157	27193	14870.4	12116	7749.1	5300.74	2422.71			Nope	0.759279	4.0044e-16
IL12RB2	1253.59	12.5879	78.7272	1085.33	15.5241	85.3725	1173.43	1			IFN-gamma R2	0.760904	1.48244e-07
FLRG	1	9.74989	269.644	213.228	30.5103	1325.12	14.1947	716.831			IL-17 RC	0.762578	0.126032
CD38	2.45815	1	104.676	236.948	119.991	1590.59	1283.95	1341.31			R-Spondin 4	0.769816	0.0401517
CAMK4	6.7745	8.22788	1	1	2649.41	2118.86	1201.02	891.371			Epimorphin	0.771473	1.18603e-08
G-CSF R	2.32879	670.038	38.4444	47.0762	13.8511	4360.17	1027.27	4598.46			HPGD	0.775111	0.319726
TCK-1	1668.27	7.31808	12080.4	4905.57	1591.14	2783.11	5472.51	7100.95			RANTES	0.776277	9.79377e-07
Mer	2.65153	4.31382	422.803	3421.3	1	5.12411	1	1			TSP-2	0.77897	0.00281027
TREM-2	2.62003	2.62003	2.62003	2.62003	6790.43	6246.23	906.812	52.0213			CMG-2	0.78091	0.0649515
Prostasin	1	1	3397.07	3887.51	11.9668	1445.9	423.317	276.722			IL-33	0.782705	6.61006e-11
Syndecan-3	1	1	12.1615	4.81287	3486.55	5261.38	1099.35	1303.02			IL-1F8	0.784402	0.632371
											Arylsulfatase G	0.787676	2.34047e-12
											IGFBP-3	0.78904	8.08868e-21
											IL-21 R	0.789218	0.429572
											IFNA2	0.790063	0.163849
											Laminin alpha 4	0.793231	3.78638e-12
											DLL1	0.794123	2.13621e-15
											RAGE	0.795624	5.03199e-09
											CAMK4	0.798238	5.10499e-14
											CRELD2	0.799021	1.61905e-14
											CREG	0.801131	9.10151e-10
											GDF-11	0.803426	1.39646e-10
											Tie-2	0.807506	0.0350095
											IL-1 R4	0.811911	7.96877e-07
											GAPDH	0.819792	6.11511e-07
											RGM-B	0.827218	2.13202e-09
											IL-15	0.829128	2.98681e-06
											C1q R1	0.831261	9.19229e-06
											Slit2	0.834817	0.00286904
											CA4	0.83855	7.63201e-07
											IL-1 RII	0.838576	0.098039
											CA12	0.843339	7.57363e-06
											IGFBP-5	0.84446	1.92296e-15
											CD30	0.844474	0.0639273
											IL-1b	0.845723	0.00535106
											Syndecan-1	0.846675	8.46336e-07
											ALK-1	0.855831	0.397649
											ASGR1	0.856643	0.0296191
											CD47	0.857865	9.13652e-14
											IL-31	0.860473	0.183253
											LRPAP	0.863069	6.75651e-06
											CD200R4	0.863441	2.36866e-10
											IL-17F	0.866415	0.0130195
											Tissue Factor	0.867924	0.286255
											IL-2 Ra	0.870625	7.48152e-08
											ANGPTL7	0.871077	0.395725
											Testican 3	0.879752	0.00559556
											Fetuin A	0.883304	9.02978e-17
											TIM-4	0.883827	0.00066631
											Siglec-2	0.885682	0.0453388
											GDF-3	0.886187	0.408141
											TGF-beta RI	0.887241	0.110653
											IL-2 Rg	0.887752	0.0187644
											TIM-3	0.887865	0.0213058
											Eotaxin	0.888606	1.87492e-10
											Syndecan-3	0.889278	1.46713e-12
											UCHL1	0.891537	2.74476e-09
											Meteorin	0.894952	0.00131269
											IL-1a	0.900856	0.35957
											Reg2	0.908745	0.0184665
											Chemerin	0.913727	3.94252e-09
											CXCL16	0.914033	3.80905e-07
											ARSA	0.916795	0.023209
											TLR6	0.91814	0.00746905
											Nectin-4	0.92268	0.228537
											Netrin-1	0.926326	0.498351
											IGF-II	0.926567	1.04357e-17
											MMP-7	0.927333	0.245298
											Contactin-4	0.929241	0.0586899
											CD300b	0.932486	0.775273
											EphA4	0.93258	0.374263
											Prss34	0.933582	0.00302811
											CADM3	0.937128	0.281343
											CPA1	0.937896	0.750499
											ANGPTL3	0.939221	0.0034246
											PPM1A	0.941177	3.70931e-07
											MEP1B	0.942885	5.42891e-05
											Leptin	0.943126	1.55558e-09
											Matrilin-3	0.9436	0.000981607
											I-TAC	0.944888	0.0257655
											IL-9	0.947065	0.201872
											EphB4	0.948976	0.000323692
											LAMP1	0.951474	5.58939e-09
											CD69	0.95837	1.47663e-05
											CD44	0.959808	3.16051e-07
											FAM3C	0.963323	0.0457016
											FGF-10	0.963953	0.000771916
											beta-NGF	0.967173	0.112045
											B7-H2	0.972173	8.5818e-11
											Netrin-G1a	0.978422	0.70361
											NKp46	0.981024	3.78082e-08
											GPV	0.988878	0.826282
											ACE	0.991386	6.95929e-17
											LIX	0.992262	8.4184e-07
											IL-28	1	1
											CD30L	1	1
											IL-21	1	1
											HGF R	1	1
											Chordin	1	1
											IL-17B	1	1
											IL-17B R	1	1
											MMP-10	1	1
											Persephin	1	1
											TECK	1	1
											TRANCE	1	1
											Cripto	1	1
											IL-20 R beta	1	1
											EphA5	1	1
											LIGHT	1	1
											PLA2G2A	1	1
											ROBO3	1	1
											SEMA3F	1	1
											SEMA4F	1	1
											SEMA4G	1	1
											SEMA6C	1	1
											TLR2	1	1
											TrkC	1	1
											Tryptase-5	1	1
											MOG	1	1
											RBP4	1	1
											ENPP2	1	1
											NAALADL1	1	1
											PSMB6	1	1
											EphA3	1	1
											GHR	1	1
											IL-30	1	1
											BAMBI	1	1
											EphA7	1	1
											IGSF4A	1	1

## Sheet: Fig4C_GOterms
	GO terms
	UNINJURED
	-4.1		neutrophil chemotaxis
	-1.3	2.1	Immunoglobulin domain
	-0.5	2.9	transmembrane region
	DAY1
	-7.7		neutrophil chemotaxis
	-5.3		Immunoglobulin domain
	-5.3		transmembrane region
	-4.8		leukocyte cell-cell adhesion
	-3.8		tumor necrosis factor-activated receptor activity
	-3.4		EGF-like
	-2.4		Lipoprotein
	-2.2		Growth factor
	-1.9		Metalloprotease
	-1.5		transmembrane receptor protein tyrosine kinase signaling pathway
	-1.4		Serpin family
	-1.1		proteolysis
	-1		protease inhibitor
	DAY7
	-1.9	7.8	transmembrane region
	-1.9	1.6	EGF-like
	-1.2	9.8	Immunoglobulin domain
		6.5	inflammatory response
		3.8	Fibronectin type-III
		3.2	tumor necrosis factor-activated receptor activity
		3.1	sequestering of BMP in extracellular matrix
		2.6	positive regulation of MAP kinase activity
		2.3	Lipoprotein
		2.1	Angiogenesis
		2.1	tumor necrosis factor receptor binding
		1.8	Apoptosis
		1.3	proteolysis
		1.3	transmembrane receptor protein tyrosine kinase activity
	DAY14
	-1.7	9.4	Immunoglobulin domain
	-1		calcium ion binding
		4.7	transmembrane
		3.2	inflammatory response
		2.6	Fibronectin type-III

## Sheet: Fig4D_chemokines
	CXCL1		PBS (no injury)_day7_control	PBS (no injury)_day7_platelet-depleted	CTX_day1_control	CTX_day1_platelet-depleted	CTX_day7_control	CTX_day7_platelet-depleted	CTX_day14_control	CTX_day14_platelet-depleted
			0	0	20.3546	6.66216	0.558771	2.11131	1.71264	1.52693
			0	0	15.0237	5.65633	1.68023	2.31605	2.43574	4.08391
			0	0	12.331	4.87174	2.87484	4.80144	3.19852	2.22212
			0	0.305374	13.8939	3.90235	0.890894	3.62112	2.42768	4.74074
	CXCL2		PBS (no injury)_day7_control	PBS (no injury)_day7_platelet-depleted	CTX_day1_control	CTX_day1_platelet-depleted	CTX_day7_control	CTX_day7_platelet-depleted	CTX_day14_control	CTX_day14_platelet-depleted
			0.471653	0.5162	28.7472	0.123414	0	0.285359	0	0
			1.09723	0.746481	31.2633	3.01758	0.835214	3.01692	0.810205	1.78032
			0	0	27.1177	1.25311	1.19687	0.633451	0	0.0558373
			1.61663	1.37021	19.9977	1.7325	0.425351	1.38071	0	1.85061
	CXCL5		PBS (no injury)_day7_control	PBS (no injury)_day7_platelet-depleted	CTX_day1_control	CTX_day1_platelet-depleted	CTX_day7_control	CTX_day7_platelet-depleted	CTX_day14_control	CTX_day14_platelet-depleted
			0	0	46.316	16.7397	0	7.28273	15.4027	9.48288
			1.632	0	46.1191	28.8651	1.07963	0	6.08193	10.84
			0	0	19.6812	1.57945	0	6.75657	16.3736	7.58217
			0	0	25.2073	7.38385	2.98888	6.85891	1.09286	17.7047
	CXCL4/Pf4		PBS (no injury)_day7_control	PBS (no injury)_day7_platelet-depleted	CTX_day1_control	CTX_day1_platelet-depleted	CTX_day7_control	CTX_day7_platelet-depleted	CTX_day14_control	CTX_day14_platelet-depleted
			10220	6099.99	33206.6	20653.4	8053.07	11853.8	6991.49	8851.52
			13062.8	5441.82	35768.8	20563.7	8629.18	8968.7	4399.54	12159.2
			8648.83	7353.46	37294.7	18524.9	7864.22	6208.85	12036.8	17219.2
			10237.1	7691.22	40233.6	17084.2	6087.86	4047.43	11361.3	7596.61
	CXCL7		PBS (no injury)_day7_control	PBS (no injury)_day7_platelet-depleted	CTX_day1_control	CTX_day1_platelet-depleted	CTX_day7_control	CTX_day7_platelet-depleted	CTX_day14_control	CTX_day14_platelet-depleted
			1157.88	0	11839.5	10702.9	1630.16	3164.38	3710.24	4259.65
			2855.87	13.6283	10903.9	3110.74	2580.24	2925.54	4879.26	10202.7
			1379.28	80.7911	11114.8	5245.55	2168.01	3471.06	6819.01	8633.41
			1697.86	0	14852.2	3313.92	702.218	1866.93	7259.31	6773.17

## Sheet: Fig4E_in vitro chemotaxis
	neutrophil chemotaxis with rCXCL7/5/4
	Buffer	CXCL7 2µg/mL	CXCL5 2µg/mL	CXCL4 2µg/mL
	0	186.003	160.024	10.2622
	0	139.948	126.553	15.07
	0	105.374	141.023	13.6205
	0	158.765	72.4358	24.7053
	0	179.64	68.1408	31.3969
	0	142.718	49.2597	9.31031
	0.440075	103.07	85.6034
	0	82.7152	78.5005
	0	60.7232	132.165
	0	98.1218	168.299
	0	66.8891	225.415
	0	48.6699	177.211
	0	81.3446	39.0742
	0	73.723	27.0783
	0	58.6132	43.7695
	0	109.8	189.966
	0	71.2619	173.434
		32.6186	209.309

[truncated: 21 more sheets: Fig4F-G_total&inactiveCXCL7, Fig5A, Fig5E, Fig5F, Fig6A-C_weight&force, Fig6E-G_frequency distribution, Fig6H-J, Fig7B- gaussian type 2a ND, Fig7C - gaussian type 2x ND, Fig7D - gaussian type 2b ND, Fig7E_FMD ND, Fig7F_% myofiber type ND, Fig7G_number of myofibers ND, Fig7H-I_force ND, SupFig3_M1 & M2 macrophages, SupFig4_eMHC, SupFig5_secreted factors, SupFig6_VEGF, SupFig7_image analysis, SupFig8_Cxcl7ko&fat …]
